# Supplementary material for: (N-Benzoyl-N′-phenyl­thio­urea-κS)chlorido(η4-1,5-cyclo­octa­diene)rhodium(I)
Source: Acta Crystallogr Sect E Struct Rep Online. 2010 Jul 31;66(Pt 8):m1028–9. doi: 10.1107/S1600536810029740 (PMC3007502; doi:10.1107/S1600536810029740)
Supplement: Supplementary file 1 [file e-66-m1028-sup1.cif]

##############################################################################
###                                                                        ###
###        Electronic paper (Acta Crystallographica Section E)             ###
###                                                                        ###
##############################################################################
#                                                                            #
# This CIF contains the data in a paper accepted for publication in Acta     #
# Crystallographica Section E. It conforms to the requirements of Notes      #
# for Authors for Section E, and has been peer reviewed under the auspices   #
# of the IUCr Commission on Journals.                                        #
#                                                                            #
# Full details of the Crystallographic Information File format               #
# are given in the paper "The Crystallographic Information File (CIF):       #
# a New Standard Archive File for Crystallography" by S. R. Hall, F. H.      #
# Allen and I. D. Brown [Acta Cryst. (1991), A47, 655-685].                  #
#                                                                            #
# The current version of the core CIF dictionary is obtainable from          #
# ftp://ftp.iucr.org/pub/cif_core.dic. The current version number is 2.4.    #
#                                                                            #
# Software is freely available for graphical display of the structure(s) in  #
# this CIF.  For information consult the CIF home page http://www.iucr.org/  #
# cif/home.html                                                              #
#                                                                            #
# This file may be used for bona fide research purposes within the           #
# scientific community so long as proper attribution is given to the journal # 
# article from which it was obtained.                                        #
#                                                                            #
##############################################################################
                                             
data_I
_audit_creation_method     SHELXL-97
_chemical_name_systematic
;\
(<i>N</i>-Benzoyl-<i>N</i>'-phenylthiourea-\k<i>S</i>)chlorido(\h^4^-1,5-
cyclooctadiene)rhodium(I)
;
_chemical_name_common     ?
_chemical_formula_moiety     'C22 H24 Cl N2 O Rh S'
_chemical_formula_sum     'C22 H24 Cl N2 O Rh S'
_chemical_formula_iupac     '[Rh Cl (C8 H12) (C14 H12 N2 O S)]'
_chemical_formula_weight     502.85
_chemical_melting_point     ?
_symmetry_cell_setting     triclinic
_symmetry_space_group_name_H-M     'P -1'
_symmetry_space_group_name_hall     '-P 1'
loop_
    _symmetry_equiv_pos_as_xyz
    'x, y, z'
    '-x, -y, -z'
_cell_length_a     6.6703(2)
_cell_length_b     10.1665(4)
_cell_length_c     14.9616(5)
_cell_angle_alpha     96.891(2)
_cell_angle_beta     91.588(2)
_cell_angle_gamma     90.616(2)
_cell_volume     1006.78(6)
_cell_formula_units_Z     2
_cell_measurement_reflns_used     8458
_cell_measurement_theta_min     3.06
_cell_measurement_theta_max     28.30
_cell_measurement_temperature     100(2)
_exptl_crystal_description     platelet
_exptl_crystal_colour     yellow
_exptl_crystal_size_max     0.18
_exptl_crystal_size_mid     0.17
_exptl_crystal_size_min     0.08
_exptl_crystal_density_diffrn     1.659
_exptl_crystal_density_meas     ?
_exptl_crystal_density_method     'not measured'
_exptl_crystal_F_000     512
_exptl_absorpt_coefficient_mu     1.100
_exptl_absorpt_correction_type     multi-scan
_exptl_absorpt_process_details     '(SADABS; Bruker, 2001)'
_exptl_absorpt_correction_T_min     0.8265
_exptl_absorpt_correction_T_max     0.9171
_exptl_special_details
;
;
_diffrn_ambient_temperature     100(2)
_diffrn_radiation_type     MoK\a
_diffrn_radiation_wavelength     0.71073
_diffrn_radiation_source     'fine-focus sealed tube'
_diffrn_radiation_monochromator     graphite
_diffrn_measurement_device_type     'Bruker APEXII CCD area-detector'
_diffrn_measurement_method     '\f- and \w-scans'
_diffrn_detector_area_resol_mean     ?
_diffrn_reflns_number     18721
_diffrn_reflns_av_R_equivalents     0.0318
_diffrn_reflns_av_sigmaI/netI     0.0349
_diffrn_reflns_theta_min     1.37
_diffrn_reflns_theta_max     28.34
_diffrn_reflns_theta_full     28.34
_diffrn_measured_fraction_theta_max     0.991
_diffrn_measured_fraction_theta_full     0.991
_diffrn_reflns_limit_h_min     -8
_diffrn_reflns_limit_h_max     8
_diffrn_reflns_limit_k_min     -13
_diffrn_reflns_limit_k_max     13
_diffrn_reflns_limit_l_min     -19
_diffrn_reflns_limit_l_max     19
_diffrn_standards_number     0
_diffrn_standards_interval_count     .
_diffrn_standards_interval_time     .
_diffrn_standards_decay_%     ?
_refine_special_details
;
Refinement of <i>F</i>^2^ against ALL reflections. The weighted <i>R</i>-factor
<i>wR</i> and goodness of fit <i>S</i> are based on <i>F</i>^2^, conventional
<i>R</i>-factors <i>R</i> are based on <i>F</i>, with <i>F</i> set to zero for
negative <i>F</i>^2^. The threshold expression of <i>F</i>^2^ >
\s(<i>F</i>^2^) is used only for calculating <i>R</i>-factors(gt) <i>etc</i>.
and is not relevant to the choice of reflections for refinement.
<i>R</i>-factors based on <i>F</i>^2^ are statistically about twice as large
as those based on <i>F</i>, and <i>R</i>- factors based on ALL data will be
even larger.
;
_reflns_number_total     4980
_reflns_number_gt     4476
_reflns_threshold_expression     I>2\s(I)
_refine_ls_structure_factor_coef     Fsqd
_refine_ls_matrix_type     full
_refine_ls_R_factor_all     0.0353
_refine_ls_R_factor_gt     0.0288
_refine_ls_wR_factor_gt     0.0756
_refine_ls_wR_factor_ref     0.1025
_refine_ls_goodness_of_fit_ref     1.226
_refine_ls_restrained_S_all     1.226
_refine_ls_number_reflns     4980
_refine_ls_number_parameters     253
_refine_ls_number_restraints     0
_refine_ls_hydrogen_treatment     constr
_refine_ls_weighting_scheme     calc
_refine_ls_weighting_details
         'calc w=1/[\s^2^(Fo^2^)+(0.0511P)^2^+0.7134P] where P=(Fo^2^+2Fc^2^)/3'
_atom_sites_solution_hydrogens     geom
_atom_sites_solution_primary     direct
_atom_sites_solution_secondary     difmap
_refine_ls_shift/su_max     0.001
_refine_ls_shift/su_mean     0.000
_refine_diff_density_max     0.774
_refine_diff_density_min     -0.661
_refine_ls_extinction_method     none
_refine_ls_extinction_coef     ?
loop_
    _atom_type_symbol
    _atom_type_description
    _atom_type_scat_dispersion_real
    _atom_type_scat_dispersion_imag
    _atom_type_scat_source
    C C 0.0033 0.0016 'International Tables Vol C Tables 4.2.6.8 and 6.1.1.4'
    H H 0.0000 0.0000 'International Tables Vol C Tables 4.2.6.8 and 6.1.1.4'
    N N 0.0061 0.0033 'International Tables Vol C Tables 4.2.6.8 and 6.1.1.4'
    O O 0.0106 0.0060 'International Tables Vol C Tables 4.2.6.8 and 6.1.1.4'
    S S 0.1246 0.1234 'International Tables Vol C Tables 4.2.6.8 and 6.1.1.4'
    Cl Cl 0.1484 0.1585 'International Tables Vol C Tables 4.2.6.8 and 6.1.1.4'
    Rh Rh -1.1178 0.9187 'International Tables Vol C Tables 4.2.6.8 and 6.1.1.4'
_computing_data_collection     'APEX2 (Bruker, 2005)'
_computing_cell_refinement     'SAINT-Plus (Bruker, 2004)'
_computing_data_reduction     'SAINT-Plus and XPREP (Bruker, 2004)'
_computing_structure_solution     'SHELXS97 (Sheldrick, 2008)'
_computing_structure_refinement     'SHELXL97 (Sheldrick, 2008)'
_computing_molecular_graphics     'Mercury (Macrae <i>et al.</i>, 2006)'
_computing_publication_material
                            'WinGX (Farrugia, 1999) and publCIF (Westrip, 2010)'
loop_
    _atom_site_type_symbol
    _atom_site_label
    _atom_site_fract_x
    _atom_site_fract_y
    _atom_site_fract_z
    _atom_site_U_iso_or_equiv
    _atom_site_adp_type
    _atom_site_calc_flag
    _atom_site_refinement_flags
    _atom_site_occupancy
    _atom_site_disorder_assembly
    _atom_site_disorder_group
    Rh Rh1 0.63173(3) 0.78913(2) 0.637367(14) 0.01158(9) Uani d . 1 . .
    Cl Cl1 0.56345(11) 0.95960(7) 0.75606(5) 0.01837(16) Uani d . 1 . .
    S S1 0.42173(10) 0.62944(7) 0.69410(5) 0.01483(15) Uani d . 1 . .
    O O1 0.6682(3) 0.5834(2) 0.97351(14) 0.0187(4) Uani d . 1 . .
    N N2 0.3860(3) 0.5223(2) 0.84601(16) 0.0155(5) Uani d . 1 . .
    H H2 0.4237 0.5172 0.9023 0.019 Uiso calc R 1 . .
    N N1 0.6287(3) 0.6887(2) 0.84822(16) 0.0147(5) Uani d . 1 . .
    H H1 0.6658 0.7598 0.8243 0.018 Uiso calc R 1 . .
    C C9 0.2314(4) 0.4322(3) 0.80693(18) 0.0135(5) Uani d . 1 . .
    C C8 0.4760(4) 0.6125(3) 0.80349(19) 0.0134(5) Uani d . 1 . .
    C C10 0.0498(4) 0.4796(3) 0.77768(19) 0.0148(5) Uani d . 1 . .
    H H10 0.0289 0.5722 0.7802 0.018 Uiso calc R 1 . .
    C C6 1.0460(4) 0.6965(3) 1.0142(2) 0.0201(6) Uani d . 1 . .
    H H6 1.0027 0.6260 1.0457 0.024 Uiso calc R 1 . .
    C C12 -0.0712(4) 0.2545(3) 0.7407(2) 0.0195(6) Uani d . 1 . .
    H H12 -0.1754 0.1938 0.7186 0.023 Uiso calc R 1 . .
    C C1 0.9224(4) 0.7406(3) 0.94780(19) 0.0142(5) Uani d . 1 . .
    C C7 0.7298(4) 0.6651(3) 0.92667(19) 0.0139(5) Uani d . 1 . .
    C C3 1.1740(5) 0.9028(3) 0.9235(2) 0.0290(8) Uani d . 1 . .
    H H3 1.2182 0.9737 0.8926 0.035 Uiso calc R 1 . .
    C C11 -0.1017(4) 0.3899(3) 0.7445(2) 0.0173(6) Uani d . 1 . .
    H H11 -0.2265 0.4217 0.7244 0.021 Uiso calc R 1 . .
    C C2 0.9856(5) 0.8446(3) 0.9022(2) 0.0235(7) Uani d . 1 . .
    H H2A 0.9014 0.8756 0.8572 0.028 Uiso calc R 1 . .
    C C14 0.2642(4) 0.2972(3) 0.80220(19) 0.0171(6) Uani d . 1 . .
    H H14 0.3900 0.2657 0.8214 0.021 Uiso calc R 1 . .
    C C13 0.1126(4) 0.2078(3) 0.7693(2) 0.0183(6) Uani d . 1 . .
    H H13 0.1343 0.1152 0.7664 0.022 Uiso calc R 1 . .
    C C19 0.8922(4) 0.8992(3) 0.6073(2) 0.0167(6) Uani d . 1 . .
    H H19 0.9299 0.9740 0.6547 0.020 Uiso calc R 1 . .
    C C16 0.5920(5) 0.7470(3) 0.4355(2) 0.0183(6) Uani d . 1 . .
    H H16A 0.4513 0.7729 0.4255 0.022 Uiso calc R 1 . .
    H H16B 0.6341 0.6913 0.3806 0.022 Uiso calc R 1 . .
    C C5 1.2327(5) 0.7560(3) 1.0342(2) 0.0233(7) Uani d . 1 . .
    H H5 1.3172 0.7259 1.0795 0.028 Uiso calc R 1 . .
    C C4 1.2967(5) 0.8581(3) 0.9890(2) 0.0251(7) Uani d . 1 . .
    H H4 1.4251 0.8978 1.0029 0.030 Uiso calc R 1 . .
    C C20 1.0617(4) 0.8056(3) 0.5829(2) 0.0225(7) Uani d . 1 . .
    H H20A 1.1359 0.7893 0.6386 0.027 Uiso calc R 1 . .
    H H20B 1.1559 0.8481 0.5448 0.027 Uiso calc R 1 . .
    C C21 0.9898(4) 0.6720(3) 0.5324(2) 0.0196(6) Uani d . 1 . .
    H H21A 0.9898 0.6774 0.4668 0.023 Uiso calc R 1 . .
    H H21B 1.0847 0.6022 0.5456 0.023 Uiso calc R 1 . .
    C C22 0.7794(4) 0.6336(3) 0.5590(2) 0.0153(6) Uani d . 1 . .
    H H22 0.7719 0.5465 0.5834 0.018 Uiso calc R 1 . .
    C C18 0.7382(4) 0.9284(3) 0.54959(19) 0.0147(5) Uani d . 1 . .
    H H18 0.6844 1.0199 0.5628 0.018 Uiso calc R 1 . .
    C C15 0.6023(4) 0.6668(3) 0.51368(19) 0.0150(6) Uani d . 1 . .
    H H15 0.4931 0.5983 0.5121 0.018 Uiso calc R 1 . .
    C C17 0.7254(4) 0.8724(3) 0.4506(2) 0.0180(6) Uani d . 1 . .
    H H17A 0.8617 0.8509 0.4294 0.022 Uiso calc R 1 . .
    H H17B 0.6698 0.9402 0.4149 0.022 Uiso calc R 1 . .
loop_
    _atom_site_aniso_label
    _atom_site_aniso_U_11
    _atom_site_aniso_U_22
    _atom_site_aniso_U_33
    _atom_site_aniso_U_12
    _atom_site_aniso_U_13
    _atom_site_aniso_U_23
    Rh1 0.01211(12) 0.01013(13) 0.01270(13) -0.00102(8) 0.00040(8) 0.00221(9)
    Cl1 0.0245(3) 0.0138(3) 0.0166(3) 0.0010(3) 0.0037(3) 0.0002(3)
    S1 0.0163(3) 0.0168(3) 0.0120(3) -0.0051(3) -0.0012(2) 0.0050(3)
    O1 0.0183(10) 0.0233(11) 0.0155(10) -0.0071(8) -0.0018(8) 0.0075(9)
    N2 0.0171(11) 0.0185(12) 0.0114(11) -0.0064(9) -0.0025(9) 0.0045(10)
    N1 0.0167(11) 0.0141(12) 0.0136(12) -0.0049(9) -0.0015(9) 0.0044(9)
    C9 0.0151(12) 0.0139(13) 0.0113(13) -0.0044(10) 0.0008(10) 0.0015(10)
    C8 0.0132(12) 0.0139(13) 0.0127(13) 0.0002(10) 0.0008(10) 0.0005(10)
    C10 0.0177(13) 0.0135(13) 0.0139(14) -0.0007(10) 0.0045(10) 0.0031(11)
    C6 0.0179(13) 0.0270(16) 0.0168(15) -0.0051(12) 0.0011(11) 0.0086(12)
    C12 0.0219(14) 0.0180(15) 0.0181(15) -0.0077(11) -0.0011(11) 0.0013(12)
    C1 0.0131(12) 0.0149(14) 0.0141(13) -0.0023(10) 0.0012(10) 0.0001(11)
    C7 0.0132(12) 0.0152(14) 0.0130(13) -0.0011(10) 0.0006(10) 0.0009(11)
    C3 0.0285(17) 0.0246(17) 0.035(2) -0.0126(14) -0.0060(14) 0.0125(15)
    C11 0.0144(12) 0.0212(15) 0.0167(14) -0.0019(11) -0.0028(11) 0.0041(12)
    C2 0.0230(15) 0.0233(16) 0.0249(17) -0.0072(12) -0.0068(12) 0.0085(13)
    C14 0.0191(13) 0.0188(15) 0.0135(14) -0.0010(11) -0.0029(11) 0.0034(11)
    C13 0.0236(14) 0.0141(14) 0.0172(14) -0.0024(11) -0.0044(11) 0.0036(11)
    C19 0.0140(12) 0.0126(13) 0.0238(15) -0.0043(10) 0.0036(11) 0.0023(11)
    C16 0.0250(14) 0.0167(14) 0.0132(14) -0.0025(11) 0.0014(11) 0.0024(11)
    C5 0.0186(14) 0.0278(17) 0.0243(16) -0.0010(12) -0.0049(12) 0.0080(13)
    C4 0.0171(14) 0.0284(18) 0.0291(18) -0.0070(12) -0.0017(12) 0.0023(14)
    C20 0.0120(13) 0.0177(15) 0.0373(19) -0.0008(11) 0.0024(12) 0.0008(13)
    C21 0.0142(13) 0.0163(15) 0.0281(17) 0.0030(11) 0.0040(11) 0.0014(12)
    C22 0.0178(13) 0.0090(13) 0.0186(14) -0.0003(10) 0.0037(11) -0.0005(11)
    C18 0.0178(12) 0.0088(12) 0.0180(14) -0.0039(10) 0.0025(11) 0.0041(11)
    C15 0.0185(13) 0.0116(13) 0.0144(14) -0.0039(10) 0.0010(10) -0.0006(11)
    C17 0.0212(14) 0.0145(14) 0.0196(15) -0.0020(11) 0.0041(11) 0.0061(12)
_geom_special_details
;
All e.s.d.'s (except the e.s.d. in the dihedral angle between two l.s. planes)
are estimated using the full covariance matrix. The cell e.s.d.'s are taken
into account individually in the estimation of e.s.d.'s in distances, angles
and torsion angles; correlations between e.s.d.'s in cell parameters are only
used when they are defined by crystal symmetry. An approximate (isotropic)
treatment of cell e.s.d.'s is used for estimating e.s.d.'s involving l.s.
planes.
;
loop_
    _geom_bond_atom_site_label_1
    _geom_bond_atom_site_label_2
    _geom_bond_site_symmetry_2
    _geom_bond_distance
    _geom_bond_publ_flag
    Rh1 C15 . 2.105(3) y
    Rh1 C22 . 2.121(3) y
    Rh1 C19 . 2.144(3) y
    Rh1 C18 . 2.170(3) y
    Rh1 S1 . 2.3803(7) y
    Rh1 Cl1 . 2.3850(7) y
    S1 C8 . 1.696(3) ?
    O1 C7 . 1.224(3) ?
    N2 C8 . 1.325(4) ?
    N2 C9 . 1.436(3) ?
    N2 H2 . 0.8800 ?
    N1 C8 . 1.381(3) ?
    N1 C7 . 1.385(4) ?
    N1 H1 . 0.8800 ?
    C9 C14 . 1.386(4) ?
    C9 C10 . 1.388(4) ?
    C10 C11 . 1.393(4) ?
    C10 H10 . 0.9500 ?
    C6 C5 . 1.388(4) ?
    C6 C1 . 1.392(4) ?
    C6 H6 . 0.9500 ?
    C12 C11 . 1.388(4) ?
    C12 C13 . 1.394(4) ?
    C12 H12 . 0.9500 ?
    C1 C2 . 1.393(4) ?
    C1 C7 . 1.496(4) ?
    C3 C4 . 1.382(5) ?
    C3 C2 . 1.395(4) ?
    C3 H3 . 0.9500 ?
    C11 H11 . 0.9500 ?
    C2 H2A . 0.9500 ?
    C14 C13 . 1.391(4) ?
    C14 H14 . 0.9500 ?
    C13 H13 . 0.9500 ?
    C19 C18 . 1.382(4) ?
    C19 C20 . 1.510(4) ?
    C19 H19 . 1.0000 ?
    C16 C15 . 1.504(4) ?
    C16 C17 . 1.538(4) ?
    C16 H16A . 0.9900 ?
    C16 H16B . 0.9900 ?
    C5 C4 . 1.375(5) ?
    C5 H5 . 0.9500 ?
    C4 H4 . 0.9500 ?
    C20 C21 . 1.537(4) ?
    C20 H20A . 0.9900 ?
    C20 H20B . 0.9900 ?
    C21 C22 . 1.528(4) ?
    C21 H21A . 0.9900 ?
    C21 H21B . 0.9900 ?
    C22 C15 . 1.410(4) ?
    C22 H22 . 1.0000 ?
    C18 C17 . 1.521(4) ?
    C18 H18 . 1.0000 ?
    C15 H15 . 1.0000 ?
    C17 H17A . 0.9900 ?
    C17 H17B . 0.9900 ?
loop_
    _geom_angle_atom_site_label_1
    _geom_angle_atom_site_label_2
    _geom_angle_atom_site_label_3
    _geom_angle_site_symmetry_1
    _geom_angle_site_symmetry_3
    _geom_angle
    _geom_angle_publ_flag
    C15 Rh1 C22 . . 38.97(11) ?
    C15 Rh1 C19 . . 97.74(11) ?
    C22 Rh1 C19 . . 82.06(11) ?
    C15 Rh1 C18 . . 81.32(11) ?
    C22 Rh1 C18 . . 89.91(11) ?
    C19 Rh1 C18 . . 37.35(11) ?
    C15 Rh1 S1 . . 85.42(8) ?
    C22 Rh1 S1 . . 89.46(8) ?
    C19 Rh1 S1 . . 161.71(9) ?
    C18 Rh1 S1 . . 159.60(8) ?
    C15 Rh1 Cl1 . . 160.03(8) ?
    C22 Rh1 Cl1 . . 160.91(8) ?
    C19 Rh1 Cl1 . . 89.02(8) ?
    C18 Rh1 Cl1 . . 93.19(8) ?
    S1 Rh1 Cl1 . . 94.05(2) ?
    C8 S1 Rh1 . . 112.67(10) ?
    C8 N2 C9 . . 124.8(2) ?
    C8 N2 H2 . . 117.6 ?
    C9 N2 H2 . . 117.6 ?
    C8 N1 C7 . . 126.9(2) ?
    C8 N1 H1 . . 116.5 ?
    C7 N1 H1 . . 116.5 ?
    C14 C9 C10 . . 120.7(3) ?
    C14 C9 N2 . . 118.8(3) ?
    C10 C9 N2 . . 120.5(3) ?
    N2 C8 N1 . . 118.5(3) ?
    N2 C8 S1 . . 122.2(2) ?
    N1 C8 S1 . . 119.1(2) ?
    C9 C10 C11 . . 119.3(3) ?
    C9 C10 H10 . . 120.3 ?
    C11 C10 H10 . . 120.3 ?
    C5 C6 C1 . . 119.6(3) ?
    C5 C6 H6 . . 120.2 ?
    C1 C6 H6 . . 120.2 ?
    C11 C12 C13 . . 119.9(3) ?
    C11 C12 H12 . . 120.1 ?
    C13 C12 H12 . . 120.1 ?
    C6 C1 C2 . . 120.0(3) ?
    C6 C1 C7 . . 115.9(3) ?
    C2 C1 C7 . . 123.9(3) ?
    O1 C7 N1 . . 121.6(2) ?
    O1 C7 C1 . . 122.5(3) ?
    N1 C7 C1 . . 115.9(2) ?
    C4 C3 C2 . . 120.5(3) ?
    C4 C3 H3 . . 119.7 ?
    C2 C3 H3 . . 119.7 ?
    C12 C11 C10 . . 120.4(3) ?
    C12 C11 H11 . . 119.8 ?
    C10 C11 H11 . . 119.8 ?
    C1 C2 C3 . . 119.2(3) ?
    C1 C2 H2A . . 120.4 ?
    C3 C2 H2A . . 120.4 ?
    C9 C14 C13 . . 119.8(3) ?
    C9 C14 H14 . . 120.1 ?
    C13 C14 H14 . . 120.1 ?
    C14 C13 C12 . . 119.9(3) ?
    C14 C13 H13 . . 120.1 ?
    C12 C13 H13 . . 120.1 ?
    C18 C19 C20 . . 125.5(3) ?
    C18 C19 Rh1 . . 72.36(16) ?
    C20 C19 Rh1 . . 109.79(19) ?
    C18 C19 H19 . . 113.8 ?
    C20 C19 H19 . . 113.8 ?
    Rh1 C19 H19 . . 113.8 ?
    C15 C16 C17 . . 112.8(2) ?
    C15 C16 H16A . . 109.0 ?
    C17 C16 H16A . . 109.0 ?
    C15 C16 H16B . . 109.0 ?
    C17 C16 H16B . . 109.0 ?
    H16A C16 H16B . . 107.8 ?
    C4 C5 C6 . . 120.6(3) ?
    C4 C5 H5 . . 119.7 ?
    C6 C5 H5 . . 119.7 ?
    C5 C4 C3 . . 119.9(3) ?
    C5 C4 H4 . . 120.0 ?
    C3 C4 H4 . . 120.0 ?
    C19 C20 C21 . . 113.1(2) ?
    C19 C20 H20A . . 109.0 ?
    C21 C20 H20A . . 109.0 ?
    C19 C20 H20B . . 109.0 ?
    C21 C20 H20B . . 109.0 ?
    H20A C20 H20B . . 107.8 ?
    C22 C21 C20 . . 112.1(2) ?
    C22 C21 H21A . . 109.2 ?
    C20 C21 H21A . . 109.2 ?
    C22 C21 H21B . . 109.2 ?
    C20 C21 H21B . . 109.2 ?
    H21A C21 H21B . . 107.9 ?
    C15 C22 C21 . . 123.7(3) ?
    C15 C22 Rh1 . . 69.93(16) ?
    C21 C22 Rh1 . . 113.40(19) ?
    C15 C22 H22 . . 114.0 ?
    C21 C22 H22 . . 114.0 ?
    Rh1 C22 H22 . . 114.0 ?
    C19 C18 C17 . . 122.9(3) ?
    C19 C18 Rh1 . . 70.29(16) ?
    C17 C18 Rh1 . . 112.65(18) ?
    C19 C18 H18 . . 114.4 ?
    C17 C18 H18 . . 114.4 ?
    Rh1 C18 H18 . . 114.4 ?
    C22 C15 C16 . . 125.6(2) ?
    C22 C15 Rh1 . . 71.11(16) ?
    C16 C15 Rh1 . . 111.48(19) ?
    C22 C15 H15 . . 113.7 ?
    C16 C15 H15 . . 113.7 ?
    Rh1 C15 H15 . . 113.7 ?
    C18 C17 C16 . . 111.3(2) ?
    C18 C17 H17A . . 109.4 ?
    C16 C17 H17A . . 109.4 ?
    C18 C17 H17B . . 109.4 ?
    C16 C17 H17B . . 109.4 ?
    H17A C17 H17B . . 108.0 ?
loop_
    _geom_torsion_atom_site_label_1
    _geom_torsion_atom_site_label_2
    _geom_torsion_atom_site_label_3
    _geom_torsion_atom_site_label_4
    _geom_torsion_site_symmetry_1
    _geom_torsion_site_symmetry_2
    _geom_torsion_site_symmetry_3
    _geom_torsion_site_symmetry_4
    _geom_torsion
    _geom_torsion_publ_flag
    C15 Rh1 S1 C8 . . . . 147.13(13) ?
    C22 Rh1 S1 C8 . . . . 108.32(13) ?
    C19 Rh1 S1 C8 . . . . 46.3(3) ?
    C18 Rh1 S1 C8 . . . . -163.4(2) ?
    Cl1 Rh1 S1 C8 . . . . -52.90(11) ?
    C8 N2 C9 C14 . . . . 120.1(3) ?
    C8 N2 C9 C10 . . . . -62.3(4) ?
    C9 N2 C8 N1 . . . . -177.1(2) ?
    C9 N2 C8 S1 . . . . -1.8(4) ?
    C7 N1 C8 N2 . . . . 14.4(4) ?
    C7 N1 C8 S1 . . . . -161.1(2) ?
    Rh1 S1 C8 N2 . . . . -175.2(2) ?
    Rh1 S1 C8 N1 . . . . 0.1(2) ?
    C14 C9 C10 C11 . . . . 1.0(4) ?
    N2 C9 C10 C11 . . . . -176.5(3) ?
    C5 C6 C1 C2 . . . . -0.5(5) ?
    C5 C6 C1 C7 . . . . 176.2(3) ?
    C8 N1 C7 O1 . . . . -12.9(4) ?
    C8 N1 C7 C1 . . . . 164.3(3) ?
    C6 C1 C7 O1 . . . . 11.1(4) ?
    C2 C1 C7 O1 . . . . -172.3(3) ?
    C6 C1 C7 N1 . . . . -166.1(3) ?
    C2 C1 C7 N1 . . . . 10.5(4) ?
    C13 C12 C11 C10 . . . . -0.7(4) ?
    C9 C10 C11 C12 . . . . -0.1(4) ?
    C6 C1 C2 C3 . . . . 0.5(5) ?
    C7 C1 C2 C3 . . . . -175.9(3) ?
    C4 C3 C2 C1 . . . . -0.1(5) ?
    C10 C9 C14 C13 . . . . -1.1(4) ?
    N2 C9 C14 C13 . . . . 176.4(3) ?
    C9 C14 C13 C12 . . . . 0.4(4) ?
    C11 C12 C13 C14 . . . . 0.5(4) ?
    C15 Rh1 C19 C18 . . . . 64.59(18) ?
    C22 Rh1 C19 C18 . . . . 100.38(18) ?
    S1 Rh1 C19 C18 . . . . 163.5(2) ?
    Cl1 Rh1 C19 C18 . . . . -96.55(16) ?
    C15 Rh1 C19 C20 . . . . -57.6(2) ?
    C22 Rh1 C19 C20 . . . . -21.8(2) ?
    C18 Rh1 C19 C20 . . . . -122.2(3) ?
    S1 Rh1 C19 C20 . . . . 41.2(4) ?
    Cl1 Rh1 C19 C20 . . . . 141.2(2) ?
    C1 C6 C5 C4 . . . . 0.0(5) ?
    C6 C5 C4 C3 . . . . 0.4(5) ?
    C2 C3 C4 C5 . . . . -0.4(5) ?
    C18 C19 C20 C21 . . . . -47.9(4) ?
    Rh1 C19 C20 C21 . . . . 34.1(3) ?
    C19 C20 C21 C22 . . . . -29.6(4) ?
    C20 C21 C22 C15 . . . . 91.3(4) ?
    C20 C21 C22 Rh1 . . . . 10.6(3) ?
    C19 Rh1 C22 C15 . . . . -112.87(18) ?
    C18 Rh1 C22 C15 . . . . -76.23(17) ?
    S1 Rh1 C22 C15 . . . . 83.38(15) ?
    Cl1 Rh1 C22 C15 . . . . -175.75(18) ?
    C15 Rh1 C22 C21 . . . . 119.1(3) ?
    C19 Rh1 C22 C21 . . . . 6.2(2) ?
    C18 Rh1 C22 C21 . . . . 42.8(2) ?
    S1 Rh1 C22 C21 . . . . -157.6(2) ?
    Cl1 Rh1 C22 C21 . . . . -56.7(4) ?
    C20 C19 C18 C17 . . . . -2.7(4) ?
    Rh1 C19 C18 C17 . . . . -104.8(2) ?
    C20 C19 C18 Rh1 . . . . 102.1(3) ?
    C15 Rh1 C18 C19 . . . . -115.12(18) ?
    C22 Rh1 C18 C19 . . . . -76.96(18) ?
    S1 Rh1 C18 C19 . . . . -165.15(18) ?
    Cl1 Rh1 C18 C19 . . . . 84.20(16) ?
    C15 Rh1 C18 C17 . . . . 3.3(2) ?
    C22 Rh1 C18 C17 . . . . 41.4(2) ?
    C19 Rh1 C18 C17 . . . . 118.4(3) ?
    S1 Rh1 C18 C17 . . . . -46.8(3) ?
    Cl1 Rh1 C18 C17 . . . . -157.41(19) ?
    C21 C22 C15 C16 . . . . -2.0(4) ?
    Rh1 C22 C15 C16 . . . . 103.4(3) ?
    C21 C22 C15 Rh1 . . . . -105.3(3) ?
    C17 C16 C15 C22 . . . . -46.0(4) ?
    C17 C16 C15 Rh1 . . . . 35.6(3) ?
    C19 Rh1 C15 C22 . . . . 67.06(18) ?
    C18 Rh1 C15 C22 . . . . 100.73(17) ?
    S1 Rh1 C15 C22 . . . . -94.81(15) ?
    Cl1 Rh1 C15 C22 . . . . 175.93(17) ?
    C22 Rh1 C15 C16 . . . . -121.7(3) ?
    C19 Rh1 C15 C16 . . . . -54.7(2) ?
    C18 Rh1 C15 C16 . . . . -21.0(2) ?
    S1 Rh1 C15 C16 . . . . 143.47(19) ?
    Cl1 Rh1 C15 C16 . . . . 54.2(3) ?
    C19 C18 C17 C16 . . . . 95.1(3) ?
    Rh1 C18 C17 C16 . . . . 14.6(3) ?
    C15 C16 C17 C18 . . . . -32.7(3) ?
loop_
    _geom_hbond_atom_site_label_D
    _geom_hbond_atom_site_label_H
    _geom_hbond_atom_site_label_A
    _geom_hbond_site_symmetry_A
    _geom_hbond_distance_DH
    _geom_hbond_distance_HA
    _geom_hbond_distance_DA
    _geom_hbond_angle_DHA
    N2 H2 O1 . 0.88 1.99 2.657(3) 131.7
    N2 H2 O1 2_667 0.88 2.32 3.053(3) 140.8
    N1 H1 Cl1 . 0.88 2.47 3.253(3) 147.7
data_global
_journal_date_recd_electronic     2010-06-24
_journal_date_accepted     2010-07-26
_journal_name_full     'Acta Crystallographica, Section E'
_journal_year     2010
_journal_volume     66
_journal_issue      8
_journal_page_first     m1028
_journal_page_last     m1029
_journal_paper_category     QM
_journal_coeditor_code     WM2369
_publ_contact_author_name     'P. D. RIEKERT KOTZE'
_publ_contact_author_address
;Department of Chemistry
University of Free State
Nelson Mandela road
Bloemfontein
9300
South Africa
;
_publ_contact_author_email     ricky.kotze@gmail.com
_publ_contact_author_phone      514019658
_publ_section_title
;\
(<i>N</i>-Benzoyl-<i>N</i>'-phenylthiourea-\k<i>S</i>)chlorido(\h^4^-1,5-\
cyclooctadiene)rhodium(I)
;
loop_
    _publ_author_name
    _publ_author_footnote
    _publ_author_address
    'Kotze, P. D. Riekert' .
;
Department of Chemistry
University of Free State
Bloemfontein 9300
South Africa
;
    'Roodt, Andreas' .
;
Department of Chemistry
University of Free State
Bloemfontein 9300
South Africa
;
    'Venter, Johan A.' .
;
Department of Chemistry
University of Free State
Bloemfontein 9300
South Africa
;
    'Otto, Stefanus'
;
Current address [OK?]: Sasol Technology Research & Development, PO Box 1,
Sasolburg 1947 South Africa.
;
;
Department of Chemistry
University of Free State
Bloemfontein 9300
South Africa
;
_refine_ls_number_constraints     0
