# Supplementary material for: (N-Benzoyl-N′-phenyl­thio­urea-κS)chlorido(η4-1,5-cyclo­octa­diene)rhodium(I)
Source: Acta Crystallogr Sect E Struct Rep Online. 2010 Jul 31;66(Pt 8):m1028–9. doi: 10.1107/S1600536810029740 (PMC3007502; doi:10.1107/S1600536810029740)
Supplement: Supplementary file 2 [file e-66-m1028-Isup2.hkl]

#
# h,k,l, Fc-squared, Fo-squared, sigma(Fo-squared) and status flag
#
data_I
_shelx_title ' 9RRK6_0m in P-1'
_shelx_refln_list_code          4
_shelx_F_calc_maximum      172.51
_exptl_crystal_F_000       512.00
_reflns_d_resolution_high  0.7487
 
loop_
 _symmetry_equiv_pos_as_xyz
 'x, y, z'
 '-x, -y, -z'
 
_cell_length_a     6.6703
_cell_length_b    10.1665
_cell_length_c    14.9616
_cell_angle_alpha  96.891
_cell_angle_beta   91.588
_cell_angle_gamma  90.616
 
_shelx_F_squared_multiplier     1.000
 
loop_
 _refln_index_h
 _refln_index_k
 _refln_index_l
 _refln_F_squared_calc
 _refln_F_squared_meas
 _refln_F_squared_sigma
 _refln_observed_status
   2   0   0      342.69      383.84      7.54 o
   3   0   0     5491.05     5838.31     90.03 o
   4   0   0     2973.58     2927.01    113.43 o
   6   0   0      785.13      765.53     29.91 o
   7   0   0      307.48      319.76     13.39 o
   8   0   0      444.56      466.06     27.04 o
  -8   1   0       63.99       53.73      7.64 o
  -7   1   0      446.03      446.46     19.57 o
  -6   1   0     1527.10     1563.33     28.52 o
  -5   1   0     2406.04     2442.68     32.84 o
  -4   1   0       62.89       45.79      3.67 o
  -3   1   0      319.80      280.33      5.68 o
  -2   1   0    10306.48    10714.98     95.66 o
  -1   1   0     9090.35     8867.74    243.61 o
   0   1   0      163.56       -0.34      0.17 o
   1   1   0     9208.97     9970.45     86.10 o
   2   1   0     6943.84     7469.55    133.30 o
   3   1   0     1151.53     1363.07     70.00 o
   4   1   0      635.94      587.35     48.68 o
   5   1   0     1455.00     1531.70     94.50 o
  -8   2   0      900.50      819.94     48.36 o
  -7   2   0      390.27      418.26     20.81 o
  -6   2   0       34.92       21.91      3.72 o
  -5   2   0      292.23      298.52      9.71 o
  -4   2   0      982.75      982.28     16.53 o
  -3   2   0       51.53       74.59      4.43 o
  -2   2   0      704.12      730.24     10.17 o
  -1   2   0      148.66      115.96      3.56 o
   0   2   0     9832.93    10637.08     94.78 o
   1   2   0      120.23      149.14      3.30 o
   2   2   0     1180.54     1111.75     13.41 o
   3   2   0    15143.59    16165.45    226.11 o
   4   2   0     3523.07     3132.76    133.95 o
   5   2   0      304.87      275.86     43.91 o
  -8   3   0      345.13      315.12     19.99 o
  -7   3   0     2045.09     2037.41     46.89 o
  -6   3   0     1964.02     2068.01     40.18 o
  -5   3   0     1611.11     1588.95     31.03 o
  -4   3   0     1647.67     1663.77     24.15 o
  -3   3   0     6522.61     6803.15     63.80 o
  -2   3   0     6175.45     6381.64     62.49 o
  -1   3   0     1552.03     1577.57     21.09 o
   0   3   0       23.15       15.07      1.81 o
   1   3   0       17.50        2.18      2.53 o
   2   3   0     1446.49     1492.77     16.87 o
   3   3   0      271.50      326.11      7.44 o
   4   3   0      805.08      712.33     12.92 o
   5   3   0     1498.02     1511.44     20.74 o
   6   3   0        4.93        9.86      3.50 o
  -8   4   0      435.36      457.45     26.98 o
  -7   4   0      512.16      488.06     27.76 o
  -6   4   0     1220.79     1259.44     37.67 o
  -5   4   0     3151.01     3292.60     53.97 o
  -4   4   0     2358.25     2538.52     33.68 o
  -3   4   0      259.08      256.07      9.18 o
  -2   4   0     1145.57     1222.84     18.80 o
  -1   4   0      950.03      829.41     15.73 o
   0   4   0      155.39      133.03      6.59 o
   1   4   0        6.43       16.62      2.63 o
   2   4   0      228.91      177.66      6.06 o
   3   4   0     1632.52     1687.30     21.71 o
   4   4   0      250.16      266.56     10.40 o
   5   4   0      938.62      891.17     19.72 o
   6   4   0     1367.79     1401.01     37.67 o
   7   4   0     1000.76      966.39     30.11 o
   8   4   0        0.13        4.45      5.73 o
  -8   5   0      134.73      104.46     14.72 o
  -7   5   0      622.31      710.24     36.96 o
  -6   5   0        5.25        0.70      4.20 o
  -5   5   0      457.10      472.47     18.19 o
  -4   5   0     3308.88     3368.63     43.74 o
  -3   5   0     3626.91     3752.19     46.36 o
  -2   5   0      954.79      931.86     18.55 o
  -1   5   0      730.35      730.96     17.23 o
   0   5   0     3023.66     2902.77     37.09 o
   1   5   0     6221.62     6388.98     71.13 o
   2   5   0     2420.10     2336.30     35.40 o
   3   5   0      326.93      310.21      8.85 o
   4   5   0      925.73      884.01     22.86 o
   5   5   0      202.53      215.86     12.76 o
   6   5   0       79.95       67.50      9.59 o
   7   5   0      573.98      558.40     35.32 o
   8   5   0      247.94      252.95     25.77 o
  -8   6   0       97.33      112.13     14.40 o
  -7   6   0       16.56        8.91      8.91 o
  -6   6   0      974.82      985.71     64.27 o
  -5   6   0      539.84      569.37     24.39 o
  -4   6   0       50.53       44.03      5.38 o
  -3   6   0     1325.43     1391.57     28.16 o
  -2   6   0     1566.55     1570.57     29.82 o
  -1   6   0     1155.43     1071.74     29.97 o
   0   6   0       81.49       95.66      6.88 o
   1   6   0      977.21     1083.14     22.11 o
   2   6   0     4441.62     4410.96     66.38 o
   3   6   0       94.95       86.63      6.60 o
   4   6   0       45.29       23.68      4.68 o
   5   6   0     2378.32     2281.76     53.27 o
   6   6   0      724.53      727.66     26.20 o
   7   6   0      338.56      368.13     31.82 o
  -7   7   0      316.54      310.86     43.27 o
  -6   7   0        4.59        1.59      7.32 o
  -5   7   0      242.81      242.45     36.59 o
  -4   7   0      673.58      674.44     58.23 o
  -3   7   0        2.52        2.58      2.02 o
  -2   7   0      911.13      937.76     23.24 o
  -1   7   0     4007.19     4160.96     57.76 o
   0   7   0     3990.49     3855.89     54.19 o
   1   7   0      493.63      515.09     18.97 o
   2   7   0      118.13      113.79     10.13 o
   3   7   0     1533.47     1594.27     31.07 o
   4   7   0     4480.19     4576.31     80.61 o
   5   7   0     1751.12     1789.77     49.83 o
   6   7   0       68.00       75.06     10.96 o
   7   7   0      298.08      264.40     32.45 o
  -7   8   0      542.45      507.74     51.54 o
  -6   8   0     1250.42     1371.66     88.13 o
  -5   8   0      455.06      418.40     49.64 o
  -4   8   0      176.00      161.47     25.77 o
  -3   8   0     1131.34     1142.63     43.82 o
  -2   8   0      713.16      707.06     25.10 o
  -1   8   0      435.11      460.36     18.74 o
   0   8   0       59.07       69.51      7.23 o
   1   8   0     1055.83     1012.36     29.67 o
   2   8   0      135.33      128.53     15.59 o
   3   8   0       45.74       38.56      7.10 o
   4   8   0      880.84      917.66     31.98 o
   5   8   0     1127.06     1125.51     34.51 o
   6   8   0      112.15       85.63     14.54 o
   7   8   0       31.46       17.78      8.43 o
  -6   9   0        2.06      -13.05      8.91 o
  -5   9   0     1263.03     1375.79     90.36 o
  -4   9   0      926.89     1007.66     74.77 o
  -3   9   0      383.93      330.76     63.32 o
  -2   9   0      266.13      281.04     47.90 o
  -1   9   0     1253.98     1287.73     36.96 o
   0   9   0      478.25      533.66     27.25 o
   1   9   0      399.44      378.41     20.47 o
   2   9   0     3140.76     3257.54     63.40 o
   3   9   0     1246.34     1321.12     41.61 o
   4   9   0      527.95      542.51     26.96 o
   5   9   0      131.92      120.44     13.30 o
   6   9   0      606.29      643.68     52.18 o
  -6  10   0      507.48      438.45     59.50 o
  -5  10   0       96.49       91.63     26.41 o
  -4  10   0     1430.24     1513.25     98.95 o
  -3  10   0     2582.82     2738.18    150.50 o
  -2  10   0     2126.10     2208.07     70.49 o
  -1  10   0      675.28      612.74     36.67 o
   0  10   0      362.71      357.89     24.74 o
   1  10   0     1349.35     1365.43     44.53 o
   2  10   0     1406.74     1397.76     65.86 o
   3  10   0      227.46      181.41     20.16 o
   4  10   0      469.50      481.51     27.72 o
   5  10   0      146.54      122.23     16.23 o
  -5  11   0      709.99      735.94     76.68 o
  -4  11   0      201.37      145.72     35.64 o
  -3  11   0       28.06       16.32     12.41 o
  -2  11   0      479.44      588.37     46.46 o
  -1  11   0     1050.77      995.98     46.23 o
   0  11   0      444.64      458.63     49.99 o
   1  11   0        2.39        0.00      7.73 o
   2  11   0      422.78      435.35     33.45 o
   3  11   0      934.51      991.73     46.64 o
   4  11   0        1.17        2.81      7.33 o
   5  11   0      437.35      444.62     32.31 o
  -4  12   0      514.16      468.99     66.50 o
  -3  12   0      223.83      284.96     36.89 o
  -2  12   0        6.84        6.17      7.16 o
  -1  12   0     1019.61     1076.26     51.30 o
   0  12   0     1530.70     1695.37     75.77 o
   1  12   0     1369.86     1480.45     75.35 o
   2  12   0      211.89      160.20     26.80 o
   3  12   0       66.38       37.13     12.35 o
  -2  13   0      246.71      285.34     38.65 o
  -1  13   0      331.40      319.70     39.32 o
   0  13   0       29.42       23.54      8.87 o
   1  13   0      633.74      626.30     55.68 o
   2  13   0      378.44      427.36     46.10 o
  -2 -13   1      548.73      627.11     53.70 o
  -1 -13   1       11.41        6.27      7.74 o
   0 -13   1      412.44      467.07     38.74 o
   1 -13   1     1301.08     1428.94     75.14 o
   2 -13   1      637.64      699.99     56.86 o
  -4 -12   1      201.30      237.01     33.47 o
  -3 -12   1       23.48       24.95     10.64 o
  -2 -12   1      625.23      658.18     61.41 o
  -1 -12   1      427.80      409.17     62.20 o
   0 -12   1      492.38      485.45     36.89 o
   1 -12   1      189.47      157.64     21.46 o
   2 -12   1     1195.06     1302.72    124.73 o
   3 -12   1      520.28      559.54     77.00 o
   4 -12   1      122.24      127.27     34.68 o
  -5 -11   1       66.46       60.80     13.92 o
  -4 -11   1       81.87       83.27     28.64 o
  -3 -11   1       13.71        6.93      8.46 o
  -2 -11   1      382.40      373.00     31.15 o
  -1 -11   1     1146.79     1170.03     49.25 o
   0 -11   1      904.82      884.94     43.45 o
   1 -11   1      946.22      942.38     45.02 o
   2 -11   1       39.26       27.28     10.12 o
   3 -11   1      813.96      840.16     55.69 o
   4 -11   1     2125.70     2225.64    129.50 o
   5 -11   1     1203.72     1183.62     91.95 o
  -5 -10   1      809.31      905.71     39.96 o
  -4 -10   1       18.61       10.77      5.13 o
  -3 -10   1      738.68      718.98     31.88 o
  -2 -10   1     1037.64      989.40     37.36 o
  -1 -10   1      240.76      271.52     22.50 o
   0 -10   1       11.50        9.09      5.09 o
   1 -10   1      348.18      331.41     29.89 o
   2 -10   1     1257.51     1216.02     56.38 o
   3 -10   1      410.52      358.59     35.70 o
   4 -10   1      137.24       53.77     19.09 o
   5 -10   1     1085.78      937.67     77.32 o
   6 -10   1      518.45      480.45     62.04 o
  -6  -9   1      107.22      104.24     20.20 o
  -5  -9   1      275.54      275.88     19.65 o
  -4  -9   1     1429.93     1453.41     68.43 o
  -3  -9   1     2097.82     2109.82     54.29 o
  -2  -9   1      778.64      767.06     26.62 o
  -1  -9   1      268.20      279.13     19.56 o
   0  -9   1      691.25      747.91     37.66 o
   1  -9   1      148.49      113.52     11.99 o
   2  -9   1      430.61      442.38     35.05 o
   3  -9   1     1278.72     1382.20     62.21 o
   4  -9   1      814.01      866.39     68.09 o
   5  -9   1        1.48       10.18     11.14 o
   6  -9   1      844.75      765.21     65.86 o
  -7  -8   1      449.29      393.30     74.14 o
  -6  -8   1      681.46      823.60     40.60 o
  -5  -8   1      169.91      164.42     21.72 o
  -4  -8   1     1617.08     1623.54     43.06 o
  -3  -8   1     3645.63     3773.76     64.23 o
  -2  -8   1     7684.52     7668.30    109.99 o
  -1  -8   1      699.59      718.38     37.23 o
   0  -8   1      408.11      403.76     16.22 o
   1  -8   1     3509.71     3732.65     66.89 o
   2  -8   1     1941.76     1933.42     47.49 o
   3  -8   1      604.10      592.29     46.53 o
   4  -8   1       64.43       74.51     14.25 o
   5  -8   1      987.88     1026.76     73.18 o
   6  -8   1      654.77      522.45     55.68 o
   7  -8   1        1.82       -3.50      9.86 o
  -7  -7   1       28.36       16.23      9.23 o
  -6  -7   1      276.68      268.63     18.48 o
  -5  -7   1     1286.57     1369.72     35.42 o
  -4  -7   1     1226.61     1189.39     33.27 o
  -3  -7   1     3561.15     3508.56     52.18 o
  -2  -7   1      596.21      611.04     20.29 o
  -1  -7   1     4149.83     4075.89     70.03 o
   0  -7   1     5877.74     6099.80     75.45 o
   1  -7   1        0.44       -1.26      1.89 o
   2  -7   1      264.58      238.04     12.54 o
   3  -7   1      528.93      519.76     18.62 o
   4  -7   1      781.42      784.46     40.37 o
   5  -7   1       47.21       18.77     10.82 o
   6  -7   1      114.44      166.72     31.82 o
   7  -7   1      767.12      745.17     59.50 o
  -7  -6   1       62.10       48.04     13.05 o
  -6  -6   1       63.63       48.64     12.09 o
  -5  -6   1        0.07        3.51      2.46 o
  -4  -6   1      757.99      758.21     23.29 o
  -3  -6   1      337.46      328.63     11.59 o
  -2  -6   1      481.71      508.98     16.95 o
  -1  -6   1     2911.33     3036.41     51.63 o
   0  -6   1     5276.94     5360.94     65.66 o
   1  -6   1     6314.13     6440.91     82.63 o
   2  -6   1     1930.53     1991.92     36.85 o
   3  -6   1      923.28      941.93     23.81 o
   4  -6   1      138.30      138.66     14.48 o
   5  -6   1     2060.95     2134.22     71.16 o
   6  -6   1     1190.75     1302.93     75.09 o
   7  -6   1       20.82        8.59      7.95 o
   8  -6   1      365.51      361.77     40.09 o
  -8  -5   1       25.67       26.09     12.41 o
  -7  -5   1        0.39       10.82      5.09 o
  -6  -5   1     1616.44     1587.17     37.18 o
  -5  -5   1     2360.03     2352.78     49.53 o
  -4  -5   1      264.04      250.19     11.48 o
  -3  -5   1       23.13       16.28      2.36 o
  -2  -5   1     3501.81     3651.55     48.86 o
  -1  -5   1     1565.56     1463.96     24.44 o
   0  -5   1     2013.34     2215.45     32.94 o
   1  -5   1     1671.76     1743.54     29.04 o
   2  -5   1     2875.89     2893.47     40.89 o
   3  -5   1     1319.15     1216.22     25.70 o
   4  -5   1      204.66      214.87      9.16 o
   5  -5   1      133.03      125.08     14.37 o
   6  -5   1      775.53      796.48     38.15 o
   7  -5   1     1018.43     1005.52     44.54 o
   8  -5   1       10.62        5.37      6.20 o
  -8  -4   1      385.51      366.54     23.86 o
  -7  -4   1     1765.36     1742.35     92.11 o
  -6  -4   1     1605.86     1604.92     32.48 o
  -5  -4   1      100.82       94.26      7.29 o
  -4  -4   1      594.53      563.96     17.64 o
  -3  -4   1     1601.16     1666.56     25.35 o
  -2  -4   1       20.95        5.65      1.77 o
  -1  -4   1     2878.63     3161.57     38.71 o
   0  -4   1       94.53       48.18      4.44 o
   1  -4   1      669.36      751.62     14.80 o
   2  -4   1      176.99      158.49      7.59 o
   3  -4   1     6465.51     6642.57     72.47 o
   4  -4   1     3237.71     3312.26     40.27 o
   5  -4   1     1147.50     1175.68     26.62 o
   6  -4   1      756.08      722.18     27.22 o
   7  -4   1      286.56      380.19     24.50 o
   8  -4   1      797.48      759.15     27.54 o
  -7  -3   1      442.73      448.31     22.27 o
  -6  -3   1     2790.06     2762.05     56.00 o
  -5  -3   1      787.22      777.40     14.75 o
  -4  -3   1       25.18       31.80      3.18 o
  -3  -3   1     2132.23     2031.57     28.46 o
  -2  -3   1    11330.80    11896.96    112.92 o
  -1  -3   1     1266.61     1222.99     16.58 o
   0  -3   1     1030.25     1108.03     16.44 o
   1  -3   1        3.29        2.46      1.55 o
   2  -3   1     5695.16     5988.17     58.97 o
   3  -3   1        2.79        2.53      1.24 o
   4  -3   1        1.59        0.55      1.20 o
   5  -3   1     2702.62     2783.00     44.62 o
   6  -3   1      477.46      509.74     20.18 o
   7  -3   1        1.70        3.60      4.48 o
   8  -3   1      274.59      305.77     32.14 o
  -5  -2   1     1743.49     1873.42    107.86 o
  -4  -2   1     4410.05     4396.49    106.55 o
  -3  -2   1      415.62      391.70      8.77 o
  -2  -2   1       10.40        7.63      2.86 o
  -1  -2   1        6.53        4.37      1.60 o
   0  -2   1     4769.55     5158.81     48.73 o
   1  -2   1     2483.38     2825.58     29.45 o
   2  -2   1       41.51       56.39      2.60 o
   3  -2   1     4108.55     4244.50     43.47 o
   4  -2   1     1571.93     1594.36     22.41 o
   5  -2   1       51.54       46.43      4.22 o
   6  -2   1     3608.62     3563.83     64.91 o
   7  -2   1      799.81      854.59     20.78 o
   8  -2   1      248.34      256.13     26.09 o
  -5  -1   1     1661.79     1690.15    100.23 o
  -4  -1   1     3574.64     3673.03    146.68 o
  -3  -1   1     5185.20     5236.80     84.46 o
  -2  -1   1     4194.83     4493.73     80.32 o
  -1  -1   1      828.25      966.26     10.50 o
   0  -1   1     2546.97       -0.37      0.19 o
   1  -1   1    25381.52    25812.96    196.55 o
   2  -1   1    18545.39    19038.51    165.22 o
   3  -1   1     1299.91     1340.74     15.57 o
   4  -1   1        7.18        4.69      1.35 o
   5  -1   1     2030.80     2048.53     28.41 o
   6  -1   1      428.53      441.85     11.99 o
   7  -1   1       58.49       59.15      9.07 o
   8  -1   1       38.09       33.69      6.51 o
  -8   0   1     1259.06     1310.52     36.06 o
  -7   0   1        3.38        4.12      2.67 o
  -6   0   1      838.87      868.18     30.70 o
  -5   0   1     3076.30     3251.27     48.34 o
  -4   0   1     2793.73     3074.98     53.45 o
  -3   0   1      258.71      261.83      8.32 o
  -2   0   1     3626.74     3731.20     53.94 o
  -1   0   1     6328.36     5560.88    249.11 o
   0   0   1     1545.96        0.11      0.11 o
   1   0   1       35.22       17.26      2.20 o
   2   0   1     1165.69     1174.21     32.88 o
   3   0   1     2531.15     2686.41     51.38 o
   4   0   1      463.73      502.09     12.80 o
   5   0   1       40.77       56.95     20.05 o
   6   0   1      315.62      368.13     54.73 o
   7   0   1      382.74      411.18     23.39 o
   8   0   1        7.12        3.09      3.82 o
  -8   1   1      269.52      285.09     13.75 o
  -7   1   1     1166.66     1212.16     28.05 o
  -6   1   1      798.99      827.98     19.53 o
  -5   1   1      311.08      301.34      8.77 o
  -4   1   1     1047.35     1056.44     17.20 o
  -3   1   1      882.81      842.41     11.94 o
  -2   1   1       30.20       27.56      2.22 o
  -1   1   1     4716.51     5033.63     41.31 o
   0   1   1    14743.24       -0.40      0.20 o
   1   1   1    13531.24    14326.89    103.38 o
   2   1   1        0.77       -2.44      1.22 o
   3   1   1     9057.73     9155.53    271.72 o
   4   1   1     5197.96     5015.10    182.00 o
   5   1   1     3833.36     3951.75    168.00 o
  -8   2   1      106.84      104.57     13.18 o
  -7   2   1      372.38      332.85     15.05 o
  -6   2   1     1061.44     1067.66     25.22 o
  -5   2   1     4966.25     4859.53     67.46 o
  -4   2   1     3646.86     3789.40     44.57 o
  -3   2   1        0.54        2.44      0.98 o
  -2   2   1     9339.03     9532.67     77.59 o
  -1   2   1    29758.37    30450.65    244.21 o
   0   2   1      339.47      350.59      6.79 o
   1   2   1      581.34      576.44      6.91 o
   2   2   1     2790.42     2824.79     29.80 o
   3   2   1      714.55      725.52     13.08 o
   4   2   1        3.05        3.56      2.04 o
   5   2   1      470.41      412.36     52.18 o
  -8   3   1      769.91      781.02     36.02 o
  -7   3   1     1745.75     1704.78     52.76 o
  -6   3   1      565.66      593.27     17.13 o
  -5   3   1        4.11       -0.57      1.64 o
  -4   3   1     1991.13     1978.49     26.17 o
  -3   3   1     4493.83     4649.57     47.46 o
  -2   3   1     2812.43     2904.96     47.53 o
  -1   3   1        7.46       12.10      1.71 o
   0   3   1        3.15        6.32      1.88 o
   1   3   1      178.33      160.78      5.87 o
   2   3   1      418.02      417.30      7.02 o
   3   3   1     1048.00     1050.28     17.57 o
   4   3   1     2067.40     2074.82     28.81 o
   5   3   1        0.30        0.80      1.09 o
   6   3   1      111.20      128.48     10.64 o
  -8   4   1       25.16       16.92      7.74 o
  -7   4   1      770.73      783.75     29.00 o
  -6   4   1      338.05      347.58     16.03 o
  -5   4   1      278.63      281.85     13.37 o
  -4   4   1      810.96      823.34     15.86 o
  -3   4   1     3065.91     2834.09     38.27 o
  -2   4   1     9659.05     9671.33     88.56 o
  -1   4   1     1477.22     1444.05     20.87 o
   0   4   1       11.75        2.45      1.42 o
   1   4   1      897.23      788.86     15.35 o
   2   4   1     6780.98     7020.39     64.22 o
   3   4   1      410.45      386.81      9.60 o
   4   4   1      212.69      213.36     14.78 o
   5   4   1      779.91      808.75     18.96 o
   6   4   1      470.03      473.31     13.20 o
   7   4   1        6.67        0.15      3.44 o
   8   4   1      313.20      339.18     23.86 o
  -8   5   1      297.96      236.98     23.19 o
  -7   5   1      491.72      559.71     26.09 o
  -6   5   1      159.02      149.56     15.67 o
  -5   5   1     1422.89     1480.68     36.51 o
  -4   5   1     3668.56     3752.66     45.43 o
  -3   5   1      371.76      367.57     12.03 o
  -2   5   1      628.37      624.10     14.79 o
  -1   5   1     4428.06     4513.70     56.25 o
   0   5   1     2243.72     2200.42     30.95 o
   1   5   1      392.57      390.82     11.45 o
   2   5   1      311.62      322.06      9.89 o
   3   5   1      839.15      842.51     15.12 o
   4   5   1      765.36      826.70     22.57 o
   5   5   1        3.16        1.59      2.13 o
   6   5   1      575.01      571.97     20.48 o
   7   5   1      490.26      529.45     35.00 o
   8   5   1       36.33       22.91     13.36 o
  -7   6   1      543.95      513.93     28.39 o
  -6   6   1      379.05      314.68     39.14 o
  -5   6   1       53.34       36.91      7.50 o
  -4   6   1       44.18       35.61      4.62 o
  -3   6   1     1284.21     1249.88     24.28 o
  -2   6   1      170.29      147.31      8.71 o
  -1   6   1      744.73      733.02     25.50 o
   0   6   1     6046.60     6260.89     74.36 o
   1   6   1     5825.44     5851.00     69.73 o
   2   6   1     1400.93     1473.76     28.75 o
   3   6   1        9.15        6.24      2.20 o
   4   6   1      866.40      942.05     27.51 o
   5   6   1     2723.29     2697.68     73.39 o
   6   6   1     1061.52     1056.68     33.06 o
   7   6   1        5.62        3.50      5.73 o
  -7   7   1       55.85       47.23      9.91 o
  -6   7   1      325.57      305.04     29.25 o
  -5   7   1     1080.18     1067.95    126.16 o
  -4   7   1      508.24      491.84     25.00 o
  -3   7   1      158.47      134.42     10.73 o
  -2   7   1      974.42     1007.91     22.68 o
  -1   7   1      821.99      819.05     21.19 o
   0   7   1     1317.06     1437.89     28.94 o
   1   7   1      153.08      139.02     11.32 o
   2   7   1     2251.52     2262.47     40.39 o
   3   7   1     1023.53     1069.10     22.50 o
   4   7   1        3.97       -2.99      2.69 o
   5   7   1      314.56      338.27     21.33 o
   6   7   1     1058.73     1055.33     43.60 o
   7   7   1      578.41      529.76     43.59 o
  -7   8   1     1226.13     1351.86     62.85 o
  -6   8   1      566.39      572.57     41.61 o
  -5   8   1       19.11       21.46      8.70 o
  -4   8   1      230.45      245.86     21.92 o
  -3   8   1      840.54      791.32     43.58 o
  -2   8   1        2.28        2.17      2.62 o
  -1   8   1        7.97        5.77      2.45 o
   0   8   1     1096.82     1107.39     31.98 o
   1   8   1      707.35      668.51     25.65 o
   2   8   1      910.79      831.31     23.65 o
   3   8   1     1419.80     1436.29     41.27 o
   4   8   1     2602.16     2640.72     67.78 o
   5   8   1      871.87      881.84     35.97 o
   6   8   1       93.68       71.01     13.73 o
   7   8   1      348.24      357.23     27.37 o
  -6   9   1      937.50      995.57     78.59 o
  -5   9   1     1130.32     1170.57     83.36 o
  -4   9   1      102.88      130.45     29.91 o
  -3   9   1      766.64      773.28    101.50 o
  -2   9   1     2537.06     2653.15     75.28 o
  -1   9   1     1123.98     1175.72     35.28 o
   0   9   1      526.69      490.55     26.43 o
   1   9   1        0.61        0.70      2.99 o
   2   9   1      354.35      385.10     20.64 o
   3   9   1      906.45      971.62     35.24 o
   4   9   1        0.03       -0.33      4.24 o
   5   9   1      152.00      119.53     19.31 o
   6   9   1      320.85      338.23     30.62 o
  -5  10   1      467.49      590.54     66.18 o
  -4  10   1      856.97      825.99     71.59 o
  -3  10   1     1469.38     1427.84     89.41 o
  -2  10   1       57.13       40.09     10.05 o
  -1  10   1      151.50      145.37     25.56 o
   0  10   1      766.09      841.41     34.64 o
   1  10   1       34.62       28.15     11.89 o
   2  10   1       69.85       70.71     12.41 o
   3  10   1      379.85      379.48     25.60 o
   4  10   1      529.15      545.38     29.45 o
   5  10   1      328.45      301.48     32.09 o
  -5  11   1        0.57        8.27     12.41 o
  -4  11   1      378.01      316.59     52.82 o
  -3  11   1     1244.43     1292.84     66.35 o
  -2  11   1     1346.42     1290.30     84.63 o
  -1  11   1        1.24       -8.01      5.09 o
   0  11   1      889.29      868.10     43.70 o
   1  11   1     3084.14     3345.10    140.49 o
   2  11   1     1694.61     1941.19     68.08 o
   3  11   1      550.93      520.76     36.63 o
   4  11   1      101.53       98.44     19.68 o
  -4  12   1       48.52       32.14     16.55 o
  -3  12   1       29.75       23.45     10.16 o
  -2  12   1       58.39       44.47     13.67 o
  -1  12   1      701.12      699.74     44.16 o
   0  12   1      636.94      646.75     57.05 o
   1  12   1      186.65      163.21     27.67 o
   2  12   1      848.64      887.91     93.23 o
   3  12   1      765.40      723.37     54.11 o
  -2  13   1       27.03       20.33     11.14 o
  -1  13   1       33.92       31.62     12.04 o
   0  13   1      694.57      742.85     47.49 o
   1  13   1      723.12      730.40     64.59 o
  -2 -13   2        6.82        3.14      8.43 o
  -1 -13   2     1026.40     1096.85    107.54 o
   0 -13   2     1636.57     1874.18     71.63 o
   1 -13   2      478.01      508.80    136.50 o
   2 -13   2        2.60        8.35      9.56 o
  -4 -12   2       25.96       25.30     13.72 o
  -3 -12   2      118.40      118.58     23.32 o
  -2 -12   2      343.44      330.74     39.15 o
  -1 -12   2        0.11       -0.91      6.27 o
   0 -12   2      750.38      755.58     49.70 o
   1 -12   2     1524.50     1612.77     63.91 o
   2 -12   2      906.56      896.06    111.04 o
   3 -12   2       13.63        7.93      8.43 o
   4 -12   2      170.56      188.36     41.36 o
  -5 -11   2      142.11      155.82     21.92 o
  -4 -11   2     1074.34      985.42     55.23 o
  -3 -11   2       44.30       15.69     12.85 o
  -2 -11   2      402.26      335.66     28.93 o
  -1 -11   2      672.72      722.32     51.24 o
   0 -11   2     1005.13     1028.21     52.53 o
   1 -11   2        9.89        1.52      4.95 o
   2 -11   2      384.51      473.08     42.73 o
   3 -11   2     3112.52     3199.56    142.70 o
   4 -11   2      220.34      195.36     40.73 o
   5 -11   2       30.01       12.09     13.05 o
  -5 -10   2      337.76      337.60     26.38 o
  -4 -10   2       42.97       29.87      7.52 o
  -3 -10   2      724.91      791.64     32.84 o
  -2 -10   2      658.37      689.38     31.51 o
  -1 -10   2       85.26       81.69     12.86 o
   0 -10   2      330.30      367.19     24.92 o
   1 -10   2      356.20      391.56     30.09 o
   2 -10   2       49.75       55.23     11.24 o
   3 -10   2      164.66      186.30     26.86 o
   4 -10   2     1233.39     1143.53     85.27 o
   5 -10   2      710.90      562.54     64.27 o
   6 -10   2       19.54       35.64     17.82 o
  -6  -9   2     1574.63     1628.56     64.99 o
  -5  -9   2      637.00      613.32     27.13 o
  -4  -9   2      159.13      163.90     15.99 o
  -3  -9   2      495.44      491.36     25.48 o
  -2  -9   2     1223.55     1316.10     36.11 o
  -1  -9   2     2327.17     2264.17     50.50 o
   0  -9   2     2038.96     2093.46     64.98 o
   1  -9   2      171.42      182.50     15.28 o
   2  -9   2      138.67      194.66     21.57 o
   3  -9   2     2390.94     2592.70     90.21 o
   4  -9   2       82.12      139.04     31.18 o
   5  -9   2      241.39      221.77     41.36 o
   6  -9   2      556.98      565.72     60.77 o
  -7  -8   2     1269.28     1380.74     53.69 o
  -6  -8   2       20.34       16.86      7.25 o
  -5  -8   2      769.48      782.94     30.47 o
  -4  -8   2     2517.48     2637.76     57.98 o
  -3  -8   2     1101.72     1116.34     34.76 o
  -2  -8   2     2054.01     2014.79     43.99 o
  -1  -8   2       56.47       63.07      7.61 o
   0  -8   2     2369.62     2482.73     47.48 o
   1  -8   2     1944.53     1913.61     43.68 o
   2  -8   2      473.25      489.57     21.31 o
   3  -8   2      288.71      270.24     23.33 o
   4  -8   2       98.05      129.82     19.91 o
   5  -8   2       11.59        4.77     11.45 o
   6  -8   2       38.61       36.91     15.91 o
   7  -8   2      173.05      126.95     28.00 o
  -7  -7   2        5.43        6.68      5.40 o
  -6  -7   2      451.76      416.22     22.47 o
  -5  -7   2      215.41      206.05     13.89 o
  -4  -7   2       59.81       48.67      7.44 o
  -3  -7   2     4305.97     4308.99     67.94 o
  -2  -7   2     1262.87     1288.09     31.24 o
  -1  -7   2     1326.71     1311.79     32.07 o
   0  -7   2      448.32      453.71     16.98 o
   1  -7   2     5428.78     5443.97     75.92 o
   2  -7   2     3751.01     3834.66     61.05 o
   3  -7   2     2292.60     2300.08     43.39 o
   4  -7   2      607.19      573.43     34.41 o
   5  -7   2      384.66      458.49     47.73 o
   6  -7   2      790.43      825.35     62.04 o
   7  -7   2      317.72      308.31     42.64 o
  -7  -6   2      415.91      455.95     35.64 o
  -6  -6   2        4.17        0.22      3.43 o
  -5  -6   2     1483.74     1430.21     32.95 o
  -4  -6   2     2998.43     3000.42     55.47 o
  -3  -6   2      875.25      844.26     22.07 o
  -2  -6   2        7.44        7.13      3.58 o
  -1  -6   2     3871.79     3921.00     55.76 o
   0  -6   2     5953.96     5875.10     70.32 o
   1  -6   2     2150.44     2231.95     38.79 o
   2  -6   2      245.40      253.62     14.30 o
   3  -6   2     2636.91     2752.43     46.04 o
   4  -6   2     3106.81     3088.41     54.49 o
   5  -6   2      530.29      572.88     33.30 o
   6  -6   2        5.70       14.00      9.55 o
   7  -6   2      686.90      607.08     49.64 o
  -8  -5   2        8.73        3.50      9.55 o
  -7  -5   2      132.82      110.09     16.86 o
  -6  -5   2     1193.36     1186.59     31.15 o
  -5  -5   2     2339.78     2388.57     42.19 o
  -4  -5   2     1128.08     1022.86     25.15 o
  -3  -5   2      124.47      101.21      5.81 o
  -2  -5   2     1488.61     1648.97     28.04 o
  -1  -5   2       59.27       64.01      6.63 o
   0  -5   2     2862.98     3002.47     40.68 o
   1  -5   2      404.92      350.07     12.87 o
   2  -5   2     1043.34     1142.47     22.45 o
   3  -5   2       50.04       40.32      5.48 o
   4  -5   2     1908.02     1924.11     32.80 o
   5  -5   2     2925.26     3028.20     62.46 o
   6  -5   2     1033.65     1046.53     44.76 o
   7  -5   2       35.08       41.64     21.95 o
   8  -5   2     1036.71     1108.21     63.64 o
  -8  -4   2       96.03       86.54     13.05 o
  -7  -4   2       37.96       39.33      7.00 o
  -6  -4   2      899.77      851.86     24.57 o
  -5  -4   2     1754.11     1837.25     36.05 o
  -4  -4   2     3562.48     3549.18     54.58 o
  -3  -4   2       11.26       11.48      2.22 o
  -2  -4   2     2129.14     2272.19     32.71 o
  -1  -4   2     5844.83     5995.30     70.20 o
   0  -4   2      709.20      641.35     13.87 o
   1  -4   2       80.92       88.58      5.95 o
   2  -4   2     1686.62     1722.77     26.83 o
   3  -4   2      959.13      907.66     19.76 o
   4  -4   2      993.48     1022.17     20.25 o
   5  -4   2        0.12        2.60      1.95 o
   6  -4   2      669.79      662.01     25.70 o
   7  -4   2     2235.37     2258.49     67.48 o
   8  -4   2      415.30      451.10     26.68 o
  -8  -3   2      967.18      968.53     38.50 o
  -7  -3   2     2114.10     2079.49     84.63 o
  -6  -3   2     2807.76     2791.08     58.71 o
  -5  -3   2        7.80        6.72      1.62 o
  -4  -3   2     2086.77     2180.30     30.66 o
  -3  -3   2    10747.91    11162.26    126.15 o
  -2  -3   2     4728.44     4627.17     48.94 o
  -1  -3   2      659.33      679.63     16.00 o
   0  -3   2     1584.27     1598.54     22.43 o
   1  -3   2      116.24       96.87      5.86 o
   2  -3   2     1624.71     1720.18     22.36 o
   3  -3   2        1.32       -0.92      0.99 o
   4  -3   2      318.91      334.88      8.87 o
   5  -3   2     1363.36     1453.40     27.64 o
   6  -3   2       56.56       56.92      9.44 o
   7  -3   2      762.56      765.82     31.85 o
   8  -3   2      929.71     1057.94     60.14 o
  -7  -2   2       71.48       57.27      8.91 o
  -6  -2   2      489.13      451.17     21.00 o
  -5  -2   2     1568.95     1579.12     30.72 o
  -4  -2   2       33.14       34.45      2.92 o
  -3  -2   2     1393.91     1331.32     17.55 o
  -2  -2   2    13846.60    14113.48    154.87 o
  -1  -2   2     6932.74     7340.36     70.88 o
   0  -2   2     3925.64     4217.60     47.54 o
   1  -2   2      773.83      860.16     14.79 o
   2  -2   2     3116.36     3118.47     30.78 o
   3  -2   2     5665.36     5830.99     56.90 o
   4  -2   2      918.45      958.88     19.74 o
   5  -2   2      805.88      777.66     23.22 o
   6  -2   2      138.82      139.96      9.85 o
   7  -2   2      537.21      559.97     19.12 o
   8  -2   2        7.78        1.91      5.41 o
  -8  -1   2      465.69      446.95     14.67 o
  -7  -1   2     1044.68     1044.80     26.31 o
  -6  -1   2        1.02        1.41      1.53 o
  -5  -1   2      733.59      704.82     20.12 o
  -4  -1   2     3174.72     3042.03     45.30 o
  -3  -1   2     4306.55     4560.46     60.49 o
  -2  -1   2      143.02      183.73      5.13 o
  -1  -1   2     1761.84     1873.96     20.73 o
   0  -1   2     3446.97     2915.77     81.77 o
   1  -1   2     5871.89     6272.73     57.05 o
   2  -1   2      877.77      908.37     12.35 o
   3  -1   2      143.04       95.57      4.03 o
   4  -1   2     2356.80     2436.51     31.27 o
   5  -1   2     1317.73     1343.37     20.94 o
   6  -1   2       71.60       67.79      5.60 o
   7  -1   2      263.05      247.19     14.06 o
   8  -1   2      223.39      219.83     14.62 o
  -8   0   2      411.17      398.07     15.44 o
  -7   0   2      180.86      184.15      7.91 o
  -6   0   2      345.28      343.10     10.12 o
  -5   0   2     1128.65     1192.09     23.61 o
  -4   0   2      597.96      612.85     17.76 o
  -3   0   2      153.75      200.93      5.84 o
  -2   0   2       46.48       57.46      3.44 o
  -1   0   2      158.50      179.87      3.78 o
   0   0   2       27.13        0.72      0.39 o
   1   0   2    11136.51    11742.82     79.47 o
   2   0   2     8197.70     8354.14     79.80 o
   3   0   2     1950.45     2056.83     31.83 o
   4   0   2      947.01      924.29     17.62 o
   5   0   2     2681.22     2780.91     42.04 o
   6   0   2     2789.76     2875.31     54.21 o
   7   0   2      401.92      403.64     15.41 o
   8   0   2      160.36      146.53     10.22 o
  -8   1   2      872.65      901.10     33.50 o
  -7   1   2      613.98      619.16     15.89 o
  -6   1   2      170.23      187.37     13.03 o
  -5   1   2     1829.89     1796.50     28.35 o
  -4   1   2     2076.09     1925.38     29.30 o
  -3   1   2     1181.44     1123.13     17.07 o
  -2   1   2      153.50      178.19      4.29 o
  -1   1   2     1122.38     1177.43     12.58 o
   0   1   2     8137.47     8174.33    149.82 o
   1   1   2       12.26       14.30      1.08 o
   2   1   2     1236.16     1258.16     15.85 o
   3   1   2     1092.50     1021.59     15.71 o
   4   1   2     1139.66     1126.61     23.76 o
   5   1   2        8.49        0.00      8.27 o
  -8   2   2      379.72      370.30     41.04 o
  -7   2   2     1542.08     1564.60     34.06 o
  -6   2   2     2377.83     2414.69     44.84 o
  -5   2   2     3332.95     3376.76     55.00 o
  -4   2   2      700.91      751.29     15.06 o
  -3   2   2      111.47       72.37      4.17 o
  -2   2   2     3728.31     3799.99     35.58 o
  -1   2   2     2863.46     2983.48     32.74 o
   0   2   2      411.37      495.65      7.45 o
   1   2   2       28.09       29.98      2.01 o
   2   2   2      116.10      116.05      3.42 o
   3   2   2     2690.03     2910.34     33.47 o
   4   2   2     5132.12     5267.96     55.56 o
   5   2   2      385.23      396.99     12.51 o
  -8   3   2      132.57       99.00     11.05 o
  -7   3   2      272.40      267.37     16.60 o
  -6   3   2      335.36      357.07     17.36 o
  -5   3   2     1803.62     1790.88     31.94 o
  -4   3   2     1199.08     1198.31     19.40 o
  -3   3   2      141.42      115.26      6.01 o
  -2   3   2     5584.74     5451.77     55.19 o
  -1   3   2    21016.24    21474.45    168.88 o
   0   3   2     2565.94     2503.57     26.74 o
   1   3   2       34.41       38.63      2.79 o
   2   3   2     7485.59     7841.72     68.65 o
   3   3   2     2473.54     2460.67     31.54 o
   4   3   2      452.06      399.78      9.18 o
   5   3   2      725.08      706.43     12.41 o
   6   3   2     1238.24     1150.96     24.92 o
   7   3   2      932.49      908.23     21.49 o
  -8   4   2      457.75      482.44     23.95 o
  -7   4   2      643.07      607.74     26.19 o
  -6   4   2      352.50      350.90     14.68 o
  -5   4   2       32.09       22.46      3.92 o
  -4   4   2     2183.65     2185.84     29.96 o
  -3   4   2     6399.39     6452.16     72.73 o
  -2   4   2     6822.81     7076.53     65.17 o
  -1   4   2       41.91       37.02      4.85 o
   0   4   2     7062.49     7364.86     69.27 o
   1   4   2     2664.18     2525.94     29.60 o
   2   4   2     1711.86     1785.62     23.79 o
   3   4   2      183.59      164.58      7.18 o
   4   4   2     1000.04      977.63     22.73 o
   5   4   2      669.68      689.27     22.82 o
   6   4   2       11.94        8.63      2.36 o
   7   4   2      962.52      996.81     26.51 o
   8   4   2      223.47      164.18     19.09 o
  -8   5   2      387.68      352.94     28.25 o
  -7   5   2        6.26       10.00      5.39 o
  -6   5   2      146.48      146.37     11.25 o
  -5   5   2       76.52       81.66      8.19 o
  -4   5   2      693.09      647.27     16.88 o
  -3   5   2      121.26      105.61      7.07 o
  -2   5   2     1965.12     1947.74     28.11 o
  -1   5   2     1798.42     1835.75     28.02 o
   0   5   2      593.38      583.80     14.12 o
   1   5   2     3440.31     3502.72     45.55 o
   2   5   2     9935.49     9938.35     96.40 o
   3   5   2     2787.21     2812.31     36.89 o
   4   5   2      151.22      174.01     10.84 o
   5   5   2      488.78      567.36     18.43 o
   6   5   2     2222.41     2292.35     43.07 o
   7   5   2     1034.66     1044.25     54.09 o
   8   5   2        5.00        4.77     10.18 o
  -7   6   2      484.10      525.54     30.58 o
  -6   6   2       21.85       15.86      8.61 o
  -5   6   2     1140.80     1131.01     33.38 o
  -4   6   2     1339.53     1399.03     28.01 o
  -3   6   2      865.86      808.25     20.88 o
  -2   6   2      291.07      327.30     12.17 o
  -1   6   2      361.27      285.05     12.26 o
   0   6   2     5406.20     5609.89     69.10 o
   1   6   2     1823.44     1937.47     42.44 o
   2   6   2       20.33       20.41      3.23 o
   3   6   2     2997.71     3065.29     42.12 o
   4   6   2     1894.68     1962.45     42.97 o
   5   6   2      588.77      633.15     21.75 o
   6   6   2        0.33        3.94      3.78 o
   7   6   2      389.26      385.31     36.27 o
  -7   7   2      299.17      277.41     23.82 o
  -6   7   2     1786.26     1815.30    104.84 o
  -5   7   2     2699.29     2755.15     68.71 o
  -4   7   2        0.26        1.87      2.50 o
  -3   7   2       42.66       35.55      4.64 o
  -2   7   2      264.87      253.72     12.28 o
  -1   7   2      150.09      155.71     10.38 o
   0   7   2      575.22      599.11     23.07 o
   1   7   2      808.99      833.19     25.46 o
   2   7   2     2414.54     2427.41     39.17 o
   3   7   2      319.49      275.94     14.31 o
   4   7   2      907.65      976.09     35.61 o
   5   7   2     2345.68     2420.35     61.64 o
   6   7   2     1041.12     1106.98     57.43 o
   7   7   2      107.00       88.13     20.36 o
  -7   8   2       85.34       58.78     15.27 o
  -6   8   2       54.55       35.55     21.95 o
  -5   8   2     1009.90     1007.15     46.90 o
  -4   8   2     1905.29     1969.30     50.38 o
  -3   8   2      622.04      610.59     34.03 o
  -2   8   2      828.77      814.15     24.94 o
  -1   8   2      838.53      834.21     27.74 o
   0   8   2     2492.88     2505.01     52.69 o
   1   8   2        9.48        7.56      3.19 o
   2   8   2      261.59      251.18     14.39 o
   3   8   2     1847.22     1852.43     48.62 o
   4   8   2      605.01      637.31     26.15 o
   5   8   2        9.78        1.90      4.95 o
   6   8   2      325.32      322.60     27.72 o
  -6   9   2      385.20      449.90     57.59 o
  -5   9   2      344.69      317.54     48.68 o
  -4   9   2      430.41      465.17     55.36 o
  -3   9   2     1779.88     1749.39     71.75 o
  -2   9   2     1789.57     1764.68     61.03 o
  -1   9   2      317.65      340.21     23.30 o
   0   9   2      116.94      119.71     13.85 o
   1   9   2      174.44      196.91     15.99 o
   2   9   2      252.81      257.94     15.85 o
   3   9   2       72.63       54.75      9.63 o
   4   9   2      342.15      335.27     22.59 o
   5   9   2      449.80      509.50     37.67 o
   6   9   2       18.47       15.86     11.93 o
  -5  10   2      406.72      438.77     59.50 o
  -4  10   2       29.72       35.32     17.50 o
  -3  10   2      458.16      537.79     43.53 o
  -2  10   2     2083.03     2099.60     99.15 o
  -1  10   2     2364.43     2435.62    103.12 o
   0  10   2       91.28       95.77     15.17 o
   1  10   2      571.31      558.80     29.92 o
   2  10   2      384.42      420.10     47.97 o
   3  10   2     1609.80     1717.27     67.62 o
   4  10   2      981.60     1028.42     39.24 o
   5  10   2       25.30        7.20     16.07 o
  -5  11   2        8.80        0.32     11.77 o
  -4  11   2     1201.38     1340.16     98.32 o
  -3  11   2      343.93      292.00     77.00 o
  -2  11   2       41.86       16.18      9.29 o
  -1  11   2      401.30      418.80     33.80 o
   0  11   2     1308.50     1397.19     56.16 o
   1  11   2      125.53      111.95     16.99 o
   2  11   2      405.68      388.49     38.25 o
   3  11   2      134.07      148.81     29.37 o
   4  11   2      357.67      371.62     38.47 o
  -3  12   2      124.05      119.11     24.57 o
  -2  12   2      160.12      142.42     63.79 o
  -1  12   2       21.62       23.27     14.46 o
   0  12   2     1055.26      999.04     48.93 o
   1  12   2     1612.58     1752.01     84.36 o
   2  12   2     1498.09     1760.83    105.00 o
   3  12   2      225.39      204.08     50.11 o
  -1  13   2      631.57      643.54     98.79 o
   0  13   2     1161.19     1289.45     59.02 o
   1  13   2      288.52      266.95     37.70 o
  -2 -13   3      245.78      232.94     35.10 o
  -1 -13   3      620.36      710.68     57.68 o
   0 -13   3       39.60       51.78     11.79 o
   1 -13   3        0.30        1.74      8.63 o
   2 -13   3     1247.63     1432.77     76.74 o
  -4 -12   3      324.36      367.51     40.24 o
  -3 -12   3     1231.43     1297.80     68.04 o
  -2 -12   3       60.02       63.49     18.61 o
  -1 -12   3      472.52      475.77     45.44 o
   0 -12   3      982.53     1054.78     90.90 o
   1 -12   3      981.97     1019.92     60.48 o
   2 -12   3      111.79      129.97     23.96 o
   3 -12   3      527.91      474.24     60.93 o
   4 -12   3     1222.06     1231.66     97.04 o
  -5 -11   3     1629.30     1651.70     59.76 o
  -4 -11   3      970.39     1077.30     57.69 o
  -3 -11   3       68.85       88.23     15.45 o
  -2 -11   3     1125.74     1078.27     47.86 o
  -1 -11   3      437.23      400.85     31.27 o
   0 -11   3       87.69       67.19     13.15 o
   1 -11   3      289.17      264.02     27.03 o
   2 -11   3      296.14      251.00     32.39 o
   3 -11   3       37.40       26.10     11.39 o
   4 -11   3       20.89       12.73     10.50 o
   5 -11   3      600.32      730.85     76.36 o
  -5 -10   3      513.78      496.39     31.06 o
  -4 -10   3     1338.67     1381.21     44.88 o
  -3 -10   3     1231.50     1165.92     40.60 o
  -2 -10   3       14.41       -2.47      4.12 o
  -1 -10   3      710.45      709.25     34.85 o
   0 -10   3      699.97      836.22     34.07 o
   1 -10   3      531.66      581.94     35.71 o
   2 -10   3        0.74        4.56      8.08 o
   3 -10   3      436.51      414.83     38.91 o
   4 -10   3      901.88      939.26     76.04 o
   5 -10   3      266.24      191.54     40.09 o
   6 -10   3      418.87      328.36     51.86 o
  -6  -9   3      762.86      817.81     46.55 o
  -5  -9   3      579.36      605.58     27.12 o
  -4  -9   3       28.84       25.95      8.04 o
  -3  -9   3     2064.32     2084.27     76.79 o
  -2  -9   3     2335.54     2466.94     52.78 o
  -1  -9   3     2175.69     2162.70     49.31 o
   0  -9   3      194.00      178.64     16.64 o
   1  -9   3      726.27      851.02     29.26 o
   2  -9   3     1482.11     1491.47     53.21 o
   3  -9   3      492.49      416.77     36.21 o
   4  -9   3        2.25        1.91      7.32 o
   5  -9   3      202.38      204.59     38.82 o
   6  -9   3        0.52        2.86      9.23 o
  -7  -8   3      246.58      295.17     25.72 o
  -6  -8   3       17.19        8.80      4.52 o
  -5  -8   3      283.94      290.88     18.09 o
  -4  -8   3      450.68      451.09     21.94 o
  -3  -8   3       46.82       36.64      6.78 o
  -2  -8   3      846.51      919.41     27.74 o
  -1  -8   3     1464.79     1478.27     36.93 o
   0  -8   3     1623.65     1802.10     43.38 o
   1  -8   3      116.78      105.44     11.00 o
   2  -8   3      556.79      556.64     31.20 o
   3  -8   3     1400.73     1460.13     50.40 o
   4  -8   3     1059.99     1039.54     50.95 o
   5  -8   3        0.18        2.55      7.32 o
   6  -8   3      658.03      681.53     63.32 o
   7  -8   3      424.72      390.08     50.91 o
  -7  -7   3     1214.38     1172.84     44.79 o
  -6  -7   3       48.55       36.99      9.43 o
  -5  -7   3       16.95       13.53      7.03 o
  -4  -7   3     2462.47     2554.50     64.66 o
  -3  -7   3      224.85      248.89     14.12 o
  -2  -7   3      926.72      868.41     27.18 o
  -1  -7   3        0.81        3.18      2.17 o
   0  -7   3     1838.30     1733.07     34.91 o
   1  -7   3     3956.58     3851.65     59.29 o
   2  -7   3     1456.13     1356.02     51.74 o
   3  -7   3       15.14       10.01      4.25 o
   4  -7   3      953.10      980.17     46.01 o
   5  -7   3      837.36      853.03     63.00 o
   6  -7   3      360.99      376.08     44.86 o
   7  -7   3       28.85       12.41     11.14 o
  -7  -6   3      107.26       88.77     17.82 o
  -6  -6   3      372.82      369.07     18.78 o
  -5  -6   3      453.68      441.56     16.85 o
  -4  -6   3     1145.50     1136.65     30.01 o
  -3  -6   3       47.89       45.82      5.57 o
  -2  -6   3      141.91      123.84     12.61 o
  -1  -6   3      755.76      800.91     20.24 o
   0  -6   3      303.24      378.50     12.96 o
   1  -6   3     1910.25     1941.39     42.07 o
   2  -6   3     3975.79     4010.34     59.00 o
   3  -6   3      182.20      173.13     11.06 o
   4  -6   3      208.79      192.43     11.94 o
   5  -6   3     1351.72     1335.29     69.20 o
   6  -6   3     1026.89     1047.44     67.77 o
   7  -6   3      609.41      692.99     53.77 o
  -8  -5   3      237.76      219.86     25.14 o
  -7  -5   3      746.37      773.80     42.95 o
  -6  -5   3       74.66       61.61      7.92 o
  -5  -5   3       51.43       43.69      5.15 o
  -4  -5   3     4819.66     4912.90     76.25 o
  -3  -5   3     1380.88     1435.34     36.40 o
  -2  -5   3      405.35      463.58     13.20 o
  -1  -5   3     2092.95     2185.53     34.90 o
   0  -5   3     4859.34     5004.72     59.74 o
   1  -5   3     1462.36     1389.58     24.92 o
   2  -5   3      177.37      195.63      9.50 o
   3  -5   3     5874.50     5804.37     75.03 o
   4  -5   3     2075.32     2119.66     34.93 o
   5  -5   3     1099.21     1135.19     33.85 o
   6  -5   3        7.63        5.89      7.48 o
   7  -5   3      784.64      724.32     37.05 o
   8  -5   3     1077.18     1177.57     66.50 o
  -8  -4   3      143.46      135.54     16.86 o
  -7  -4   3      746.75      772.40     27.98 o
  -6  -4   3     2993.47     3080.60    100.87 o
  -5  -4   3     3223.31     3466.14     58.60 o
  -4  -4   3     2664.94     2676.10     44.96 o
  -3  -4   3      313.25      326.58     12.23 o
  -2  -4   3     7839.50     7943.18     88.69 o
  -1  -4   3     7962.46     8237.55     92.51 o
   0  -4   3     1471.82     1502.88     25.47 o
   1  -4   3      654.76      740.88     15.80 o
   2  -4   3      734.63      701.27     15.67 o
   3  -4   3     1114.99     1215.15     22.50 o
   4  -4   3       24.94       14.66      3.91 o
   5  -4   3     1232.04     1193.78     32.67 o
   6  -4   3      778.85      856.27     53.14 o
   7  -4   3        1.03        0.20      4.38 o
   8  -4   3      557.55      516.73     34.36 o
  -8  -3   3      153.75      146.04     15.27 o
  -7  -3   3      145.38      136.82     10.64 o
  -6  -3   3        2.05        3.06      2.00 o
  -5  -3   3      167.08      187.97     15.28 o
  -4  -3   3     1396.33     1363.77     22.19 o
  -3  -3   3     3375.02     3656.72     44.45 o
  -2  -3   3     1495.31     1673.03     25.21 o
  -1  -3   3     9421.52     9920.72    104.65 o
   0  -3   3     4115.28     4232.64     51.02 o
   1  -3   3     1380.04     1337.14     24.59 o
   2  -3   3       84.40       78.27      4.49 o
   3  -3   3     1160.73     1044.37     20.85 o
   4  -3   3     1995.79     1996.04     31.37 o
   5  -3   3      307.82      342.18     15.02 o
   6  -3   3      450.69      457.32     19.50 o
   7  -3   3     1090.90     1131.25     59.02 o
   8  -3   3      809.14      699.35     47.09 o
  -8  -2   3       64.15       63.57      6.74 o
  -7  -2   3     1972.27     1995.10     46.88 o
  -6  -2   3      642.96      635.76     16.25 o
  -5  -2   3       41.07       44.76      6.79 o
  -4  -2   3     1648.33     1654.10     28.60 o
  -3  -2   3     7431.37     7527.62     89.27 o
  -2  -2   3    10113.27    10295.37    105.59 o
  -1  -2   3      988.77     1119.34     16.21 o
   0  -2   3     3450.69     3639.68     43.05 o
   1  -2   3     9553.81     9771.06    111.87 o
   2  -2   3     2683.41     2547.41     28.23 o
   3  -2   3     1372.67     1370.40     20.16 o
   4  -2   3      335.40      332.48      9.46 o
   5  -2   3      687.78      644.24     20.56 o
   6  -2   3     1544.74     1578.64     37.07 o
   7  -2   3        8.09       11.56      3.51 o
   8  -2   3      207.25      197.27     23.55 o
  -8  -1   3     1881.46     1942.95     41.19 o
  -7  -1   3     2121.98     2142.29     46.98 o
  -6  -1   3       76.88       67.23      5.36 o
  -5  -1   3      665.20      652.26     14.15 o
  -4  -1   3      839.95      816.01     14.10 o
  -3  -1   3      102.87      108.16      8.34 o
  -2  -1   3     2264.27     2351.78     29.85 o
  -1  -1   3      360.84      440.73      7.85 o
   0  -1   3    16521.48    16846.14    204.54 o
   1  -1   3     3844.42     4273.77     41.49 o
   2  -1   3     4024.30     4062.90     40.83 o
   3  -1   3     4450.13     4420.75     56.51 o
   4  -1   3     1619.55     1627.87     27.06 o
   5  -1   3      245.90      230.53      6.88 o
   6  -1   3      796.30      805.87     20.57 o
   7  -1   3      956.33      998.16     24.07 o
   8  -1   3      345.00      312.91     26.09 o
  -8   0   3        1.60        2.43      2.93 o
  -7   0   3     1191.32     1209.74     21.34 o
  -6   0   3      895.14      874.13     17.88 o
  -5   0   3       20.90       19.40      4.58 o
  -4   0   3     1017.31     1033.55     19.37 o
  -3   0   3     1231.58     1141.71     17.45 o
  -2   0   3      954.60     1021.92     15.55 o
  -1   0   3      414.72      457.55      7.69 o
   0   0   3     1748.98     1994.68     21.84 o
   1   0   3     7499.00     7844.51     56.99 o
   2   0   3      611.16      633.09      8.28 o
   3   0   3     1821.42     1794.27     21.36 o
   4   0   3     5267.77     5204.49     58.45 o
   5   0   3      790.93      795.86     14.01 o
   6   0   3      423.25      437.59     35.87 o
   7   0   3       10.57       10.45      3.05 o
   8   0   3      113.93      112.92      9.96 o
  -8   1   3      732.22      732.68     30.99 o
  -7   1   3       69.24       66.98      5.46 o
  -6   1   3     1034.38     1049.66     22.64 o
  -5   1   3     3681.54     3688.19     42.13 o
  -4   1   3     3013.63     2909.31     33.88 o
  -3   1   3       43.11       37.40      3.25 o
  -2   1   3       53.47       52.02      3.25 o
  -1   1   3     6586.18     7182.22     56.95 o
   0   1   3     4213.37     4596.62     40.04 o
   1   1   3      241.10      244.23      4.29 o
   2   1   3      759.85      726.34     11.55 o
   3   1   3     1532.58     1650.14     19.64 o
   4   1   3      332.42      350.51      7.97 o
   5   1   3     5692.53     5681.42     57.99 o
   6   1   3      825.16      878.29     24.04 o
   7   1   3      617.60      603.06     19.89 o
   8   1   3      368.85      377.68     21.64 o
  -8   2   3      200.22      186.37     17.98 o
  -7   2   3      612.49      603.95     21.89 o
  -6   2   3      150.87      152.41      9.42 o
  -5   2   3      465.03      507.43     13.30 o
  -4   2   3     2527.95     2481.10     30.12 o
  -3   2   3      442.65      391.53      8.36 o
  -2   2   3       12.69       14.44      1.80 o
  -1   2   3       72.51       58.08      3.60 o
   0   2   3     6249.78     6344.30     54.75 o
   1   2   3     1257.25     1261.17     13.18 o
   2   2   3      866.50      944.19     12.37 o
   3   2   3     2095.11     2115.44     27.21 o
   4   2   3     2437.93     2384.87     33.26 o
   5   2   3     1083.10     1036.13     15.52 o
   6   2   3      556.73      529.44     12.80 o
   7   2   3     1281.38     1276.58     26.43 o
   8   2   3      705.14      724.49     30.54 o
  -8   3   3      131.53      114.12     12.17 o
  -7   3   3      694.83      722.53     27.50 o
  -6   3   3     1975.92     2005.42     38.45 o
  -5   3   3      507.37      491.15     14.21 o
  -4   3   3       84.98       75.50      4.89 o
  -3   3   3     3522.37     3472.96     38.55 o
  -2   3   3     9124.70     9362.94     76.89 o
  -1   3   3      868.84      793.73     12.00 o
   0   3   3      176.45      204.60      5.83 o
   1   3   3      703.07      680.76     11.84 o
   2   3   3       18.95        3.44      1.08 o
   3   3   3     1450.48     1457.17     20.93 o
   4   3   3       26.47       19.95      2.34 o
   5   3   3      653.87      635.63     14.20 o
   6   3   3       49.15       50.59      4.04 o
   7   3   3        0.06        1.85      2.63 o
   8   3   3      840.66      817.01     26.38 o
  -8   4   3      191.73      194.25     20.38 o
  -7   4   3      722.10      711.93     29.47 o
  -6   4   3       54.25       43.46      6.75 o
  -5   4   3      409.74      435.35     13.53 o
  -4   4   3      282.24      268.30      9.83 o
  -3   4   3      264.34      241.02      8.99 o
  -2   4   3     7793.59     8125.24     74.03 o
  -1   4   3     3920.07     3982.67     43.92 o
   0   4   3     3904.52     3918.05     38.34 o
   1   4   3      462.70      500.94     10.36 o
   2   4   3     3438.82     3612.24     40.99 o
   3   4   3     5430.65     5523.32     59.58 o
   4   4   3     1979.05     1934.88     54.24 o
   5   4   3      155.68      152.67      9.05 o
   6   4   3      894.63      867.89     26.13 o
   7   4   3     1650.44     1623.99     46.04 o
   8   4   3      526.78      571.78     24.46 o
  -8   5   3      201.48      203.87     22.96 o
  -7   5   3       93.60       91.70     14.63 o
  -6   5   3      653.71      724.82     24.31 o
  -5   5   3        1.12        1.93      2.18 o
  -4   5   3     1239.36     1243.09     23.67 o
  -3   5   3     4503.59     4600.87     52.61 o
  -2   5   3     4596.71     4869.79     60.58 o
  -1   5   3      227.76      249.36      9.97 o
   0   5   3     4997.78     4998.33     54.01 o
   1   5   3     9565.05     9805.43     86.47 o
   2   5   3     4680.20     4648.33     56.51 o
   3   5   3       22.08       14.53      3.11 o
   4   5   3      532.08      541.91     18.70 o
   5   5   3     4896.52     4649.63     74.38 o
   6   5   3      600.29      619.89     19.91 o
   7   5   3       43.04       49.66      8.74 o
  -7   6   3      583.70      630.14     37.85 o
  -6   6   3      247.02      269.56     17.78 o
  -5   6   3      742.16      739.59     26.62 o
  -4   6   3     2459.03     2472.29     47.98 o
  -3   6   3      519.37      508.81     14.18 o
  -2   6   3      186.85      204.47     12.53 o
  -1   6   3      503.71      518.37     14.49 o
   0   6   3      571.39      563.64     16.32 o
   1   6   3     1552.02     1540.75     26.64 o
   2   6   3     2341.29     2422.79     37.57 o
   3   6   3     2187.09     2261.41     34.88 o
   4   6   3      150.29      133.42     11.31 o
   5   6   3      331.54      350.70     17.02 o
   6   6   3     1819.19     1792.01     41.12 o
   7   6   3      979.37      919.85     57.59 o
  -7   7   3      470.65      504.06     38.18 o
  -6   7   3      166.87      183.98     15.92 o
  -5   7   3      402.81      392.70     23.73 o
  -4   7   3      230.27      251.89     19.18 o
  -3   7   3     2205.87     2300.70     47.97 o
  -2   7   3      519.23      530.44     17.46 o
  -1   7   3      221.24      214.82     12.29 o
   0   7   3     1560.47     1539.24     32.36 o
   1   7   3     3192.33     3269.09     51.32 o
   2   7   3       21.54       14.17      3.04 o
   3   7   3      510.06      507.61     18.99 o
   4   7   3      972.52     1092.90     38.98 o
   5   7   3     1563.17     1487.05     96.62 o
   6   7   3       51.91       46.72     10.00 o
   7   7   3       46.85       25.45     14.32 o
  -7   8   3      701.48      628.08     63.00 o
  -6   8   3     1414.69     1433.82     67.14 o
  -5   8   3     1944.68     2055.96     60.75 o
  -4   8   3      590.71      579.69     31.23 o
  -3   8   3       64.35       46.42      7.65 o
  -2   8   3     1745.91     1763.98     57.01 o
  -1   8   3     2542.80     2545.69     54.13 o
   0   8   3     2029.30     1928.51     45.26 o
   1   8   3      201.26      176.56     13.71 o
   2   8   3      992.58     1044.07     32.37 o
   3   8   3       20.86       12.07      5.97 o
   4   8   3       93.42       66.27     11.41 o
   5   8   3      372.14      406.04     26.69 o
   6   8   3       50.98       29.43      9.78 o
  -6   9   3        6.60        5.75      9.23 o
  -5   9   3      157.18      169.08     25.64 o
  -4   9   3      784.05      823.12     68.41 o
  -3   9   3      444.80      484.62     39.71 o
  -2   9   3       28.97       10.56      6.96 o
  -1   9   3     1847.30     1861.86     61.30 o
   0   9   3     2851.16     2868.37     82.21 o
   1   9   3     1658.96     1684.29     39.47 o
   2   9   3      232.06      206.03     15.20 o
   3   9   3      221.29      238.38     19.90 o
   4   9   3     1174.80     1186.13     47.06 o
   5   9   3      165.10      177.66     56.16 o
   6   9   3       16.24       28.57      9.70 o
  -5  10   3       92.79       83.77     30.86 o
  -4  10   3      127.73       74.14     25.77 o
  -3  10   3     1436.41     1468.99     69.29 o
  -2  10   3     1546.90     1597.50     87.95 o
  -1  10   3      611.97      666.66     39.17 o
   0  10   3      222.73      170.08     22.46 o
   1  10   3      567.00      561.45     32.24 o
   2  10   3     1829.78     1903.79     68.36 o
   3  10   3      622.48      604.99     32.37 o
   4  10   3       16.45       18.30      8.05 o
   5  10   3      472.42      533.53    146.52 o
  -4  11   3      180.06      191.84     28.68 o
  -3  11   3        3.31       -2.52      7.95 o
  -2  11   3      191.06      174.74     28.64 o
  -1  11   3      598.46      615.17     44.67 o
   0  11   3      124.31      131.96     16.46 o
   1  11   3      222.05      224.81     21.19 o
   2  11   3     1467.38     1464.77     59.17 o
   3  11   3      919.44     1064.49     50.00 o
   4  11   3     1400.78     1595.02    105.63 o
  -3  12   3      496.65      509.14     39.27 o
  -2  12   3      188.19      203.90     24.84 o
  -1  12   3       34.94       26.85      8.34 o
   0  12   3      574.04      510.12     33.07 o
   1  12   3      530.05      672.69     54.97 o
   2  12   3      408.13      361.23     41.78 o
   3  12   3        0.74       -3.04      8.99 o
  -1  13   3      216.98      261.78     28.56 o
   0  13   3       14.08       -4.95     10.82 o
  -2 -13   4      720.10      705.41     56.47 o
  -1 -13   4       13.37       19.51     16.55 o
   0 -13   4      446.85      468.48     45.85 o
   1 -13   4     2085.97     1970.09     90.55 o
   2 -13   4     1642.37     1801.93     87.21 o
  -4 -12   4     1327.00     1368.30     70.76 o
  -3 -12   4      638.59      626.09     71.11 o
  -2 -12   4        9.86        4.77      8.42 o
  -1 -12   4      688.14      672.44     91.63 o
   0 -12   4      699.82      716.01     43.49 o
   1 -12   4      123.39      101.83     17.20 o
   2 -12   4      221.84      192.64     43.11 o
   3 -12   4      571.38      550.58     57.59 o
   4 -12   4      155.46      132.68     34.68 o
  -5 -11   4      170.82      169.40     26.31 o
  -4 -11   4       35.11       17.03     10.06 o
  -3 -11   4      993.98     1045.60     60.46 o
  -2 -11   4     1014.07      982.07     57.64 o
  -1 -11   4       31.36       22.05      7.68 o
   0 -11   4       25.53       19.72      7.41 o
   1 -11   4      237.84      236.45     25.57 o
   2 -11   4       81.21       74.33     28.95 o
   3 -11   4        7.78        7.70      7.06 o
   4 -11   4      746.90      755.67     76.04 o
   5 -11   4     1166.96     1287.02     97.68 o
  -5 -10   4     1677.89     1743.17     58.25 o
  -4 -10   4     1807.69     1806.88     59.99 o
  -3 -10   4        0.42       -1.75      3.59 o
  -2 -10   4     2446.35     2573.68     75.55 o
  -1 -10   4     2293.56     2397.74     61.99 o
   0 -10   4     1123.20     1144.42     47.48 o
   1 -10   4       79.92       61.15     12.67 o
   2 -10   4       70.91       98.43     29.87 o
   3 -10   4      544.67      611.07     45.98 o
   4 -10   4      283.44      253.27     45.18 o
   5 -10   4       16.47        2.23     10.50 o
  -6  -9   4      648.37      658.90     29.97 o
  -5  -9   4       17.49       14.44      7.21 o
  -4  -9   4     1013.72     1041.15     36.04 o
  -3  -9   4     1550.20     1613.75     46.45 o
  -2  -9   4      835.87      781.81     27.12 o
  -1  -9   4      637.58      582.47     27.44 o
   0  -9   4     1296.28     1350.71     42.22 o
   1  -9   4      917.57     1057.78     40.09 o
   2  -9   4        1.11       -0.64      4.31 o
   3  -9   4      157.32      138.50     21.87 o
   4  -9   4      672.21      706.99     67.14 o
   5  -9   4      317.58      209.36     40.41 o
   6  -9   4       19.08       14.64     11.45 o
  -7  -8   4        1.09        2.96      6.88 o
  -6  -8   4      453.47      441.49     32.43 o
  -5  -8   4      271.35      262.09     17.55 o
  -4  -8   4      136.55      143.15     13.59 o
  -3  -8   4      159.70      169.93     15.07 o
  -2  -8   4     2058.81     2185.05     46.76 o
  -1  -8   4      926.83      954.49     28.80 o
   0  -8   4       61.22       62.06      7.12 o
   1  -8   4     1802.43     1790.39     42.09 o
   2  -8   4     4041.72     4103.88     72.66 o
   3  -8   4     1460.50     1380.72     59.06 o
   4  -8   4      204.44      213.50     36.91 o
   5  -8   4      388.02      404.08     49.64 o
   6  -8   4      293.88      207.13     37.54 o
   7  -8   4      378.45      475.67     55.36 o
  -7  -7   4      869.20      757.06     91.48 o
  -6  -7   4      282.60      262.91     15.68 o
  -5  -7   4        0.93        0.52      3.14 o
  -4  -7   4      522.02      537.26     22.50 o
  -3  -7   4        9.74        4.93      2.58 o
  -2  -7   4      543.34      534.77     19.19 o
  -1  -7   4      287.73      264.70     16.29 o
   0  -7   4      999.65     1036.01     25.98 o
   1  -7   4      568.36      568.85     18.69 o
   2  -7   4      596.71      606.27     19.86 o
   3  -7   4     3549.91     3664.60     59.31 o
   4  -7   4      457.02      362.15     45.66 o
   5  -7   4        1.47       17.82      9.86 o
   6  -7   4      191.89      201.09     34.68 o
   7  -7   4      985.29     1069.07     73.50 o
  -7  -6   4       87.26       55.64     21.16 o
  -6  -6   4      942.69      922.81     71.64 o
  -5  -6   4      214.14      232.99     13.48 o
  -4  -6   4      476.42      518.15     19.47 o
  -3  -6   4      279.42      295.83     15.38 o
  -2  -6   4      105.13      121.77      9.75 o
  -1  -6   4       34.20       27.91      3.83 o
   0  -6   4       11.70        3.97      1.91 o
   1  -6   4     2398.84     2317.45     40.19 o
   2  -6   4     2181.90     2246.48     40.24 o
   3  -6   4       87.59      100.28      8.57 o
   4  -6   4     2711.46     2742.91     47.36 o
   5  -6   4     3064.70     3268.47    137.61 o
   6  -6   4      750.38      839.99     60.14 o
   7  -6   4      320.47      386.58     43.59 o
  -8  -5   4      895.65      913.48     51.86 o
  -7  -5   4        9.07        7.07      4.35 o
  -6  -5   4      971.21      951.76     29.26 o
  -5  -5   4     3717.53     3804.04     62.64 o
  -4  -5   4      948.38      956.00     25.32 o
  -3  -5   4     1577.67     1624.87     31.45 o
  -2  -5   4        7.18       10.40      2.85 o
  -1  -5   4     1718.79     1669.48     29.80 o
   0  -5   4     1114.61     1047.24     20.88 o
   1  -5   4      345.56      352.29     11.76 o
   2  -5   4       43.08       33.00      4.68 o
   3  -5   4     1799.77     1837.67     33.79 o
   4  -5   4       12.85       12.42      2.88 o
   5  -5   4      186.23      164.55     13.90 o
   6  -5   4      876.02      806.96     66.50 o
   7  -5   4      203.39      235.58     23.45 o
   8  -5   4        0.56       -0.95      7.64 o
  -8  -4   4      427.63      402.81     29.91 o
  -7  -4   4      371.40      390.43     29.11 o
  -6  -4   4      311.86      322.52     14.53 o
  -5  -4   4        2.95        2.96      1.89 o
  -4  -4   4     1761.19     1793.71     28.26 o
  -3  -4   4     1870.07     1827.84     29.24 o
  -2  -4   4     3292.73     3530.91     50.56 o
  -1  -4   4     2413.66     2893.99     62.79 o
   0  -4   4     3370.30     3492.94     46.94 o
   1  -4   4     2734.33     2824.16     40.78 o
   2  -4   4      748.76      763.43     17.83 o
   3  -4   4     2773.90     3022.49     41.75 o
   4  -4   4     1406.49     1380.47     25.00 o
   5  -4   4     1530.55     1505.98     38.20 o
   6  -4   4      132.89      128.32     15.95 o
   7  -4   4      430.80      436.03     27.03 o
   8  -4   4     1035.84     1068.95     42.96 o
  -8  -3   4        7.81       14.32      5.73 o
  -7  -3   4       59.14       45.36     21.16 o
  -6  -3   4     2518.90     2530.10     48.67 o
  -5  -3   4     2591.68     2723.20     41.15 o
  -4  -3   4      101.14      103.47      6.64 o
  -3  -3   4      992.12      943.06     19.32 o
  -2  -3   4    13420.52    14205.28    160.24 o
  -1  -3   4    11492.41    11407.08    120.23 o
   0  -3   4     5100.89     5371.48     63.14 o
   1  -3   4     2615.82     2884.18     57.60 o
   2  -3   4     5523.70     5583.76     61.65 o
   3  -3   4     6376.66     6439.74     76.36 o
   4  -3   4     1010.66     1087.56     21.03 o
   5  -3   4      208.80      168.16     11.89 o
   6  -3   4     1987.25     2008.93     59.39 o
   7  -3   4      120.31      117.73     14.15 o
   8  -3   4        0.37        5.09      6.68 o
  -8  -2   4      519.84      517.20     19.47 o
  -7  -2   4      747.01      787.31     33.25 o
  -6  -2   4     2064.64     2054.52     40.45 o
  -5  -2   4       15.31       17.21      2.86 o
  -4  -2   4      869.32      865.83     20.84 o
  -3  -2   4     1237.26     1201.33     20.34 o
  -2  -2   4      631.71      633.85     12.87 o
  -1  -2   4     4705.74     4901.56     63.29 o
   0  -2   4     4692.87     4849.20     56.26 o
   1  -2   4     2012.27     2029.61     31.54 o
   2  -2   4     1706.96     1887.96     27.91 o
   3  -2   4     2103.32     2213.31     29.39 o
   4  -2   4     2482.34     2491.77     36.25 o
   5  -2   4     2658.00     2700.95     54.19 o
   6  -2   4      189.00      187.34     12.18 o
   7  -2   4     1016.61     1008.02     32.46 o
   8  -2   4      710.92      711.44     43.91 o
  -8  -1   4      174.89      160.10     31.18 o
  -7  -1   4       27.73       19.76      3.29 o
  -6  -1   4      465.39      446.35     15.36 o
  -5  -1   4      584.96      573.23     16.75 o
  -4  -1   4        2.26        1.84      1.29 o
  -3  -1   4     2082.53     2087.83     29.37 o
  -2  -1   4     5753.93     5900.17     61.13 o
  -1  -1   4     1041.53     1160.47     16.94 o
   0  -1   4      598.68      607.90     18.42 o
   1  -1   4    12854.28    13038.20    115.58 o
   2  -1   4     2935.25     2812.98     30.96 o
   3  -1   4     2623.54     2653.69     35.44 o
   4  -1   4      267.44      272.64     11.77 o
   5  -1   4     1657.96     1694.21     29.89 o
   6  -1   4     3414.98     3352.64     75.09 o
   7  -1   4     1539.18     1596.99     42.58 o
   8  -1   4        1.31        3.18      4.77 o
  -8   0   4     1945.59     2078.13     58.14 o
  -7   0   4     1004.00     1022.40     20.75 o
  -6   0   4       76.94       77.77      6.02 o
  -5   0   4      869.04      848.32     15.71 o
  -4   0   4     8628.38     8747.48     84.62 o
  -3   0   4     1713.96     1677.71     22.67 o
  -2   0   4      577.23      630.03     12.40 o
  -1   0   4     6990.53     7451.35     69.55 o
   0   0   4      107.75      151.15      5.95 o
   1   0   4        1.93       -0.18      0.92 o
   2   0   4      539.76      512.99      8.05 o
   3   0   4     2109.53     2010.88     24.88 o
   4   0   4      409.22      453.76      9.49 o
   5   0   4      590.89      589.58     12.94 o
   6   0   4     1341.09     1389.00     28.59 o
   7   0   4     1511.24     1540.75     41.51 o
   8   0   4      720.26      746.59     67.93 o
  -8   1   4        0.38        0.59      4.26 o
  -7   1   4      466.94      484.20     17.21 o
  -6   1   4     1080.92     1164.27     23.16 o
  -5   1   4      538.38      516.81     12.25 o
  -4   1   4       37.87       44.72      3.47 o
  -3   1   4     3141.10     3203.28     33.21 o
  -2   1   4     2387.12     2414.31     29.22 o
  -1   1   4     6051.29     6399.11     58.21 o
   0   1   4     4705.81     4970.67     44.30 o
   1   1   4     4425.85     4536.09     42.21 o
   2   1   4     1353.83     1378.55     17.39 o
   3   1   4      200.52      169.53      6.01 o
   4   1   4     3170.67     3136.55     37.04 o
   5   1   4     1237.92     1229.24     22.32 o
   6   1   4      953.44      974.21     19.87 o
   7   1   4        5.04        3.66      2.67 o
   8   1   4      615.00      597.37     22.71 o
  -8   2   4       44.99       60.61      8.10 o
  -7   2   4       83.31       70.75      8.32 o
  -6   2   4     1388.69     1386.46     26.67 o
  -5   2   4     1959.74     2045.13     32.48 o
  -4   2   4     3373.03     3293.70     38.18 o
  -3   2   4      423.37      450.79     11.18 o
  -2   2   4     1512.02     1451.35     20.10 o
  -1   2   4    18106.26    18271.82    138.12 o
   0   2   4     3344.99     3392.81     33.59 o
   1   2   4      849.55      908.52     12.89 o
   2   2   4     1186.12     1215.51     16.05 o
   3   2   4     1941.63     1898.69     25.03 o
   4   2   4      290.41      274.80      8.07 o
   5   2   4        3.86        4.10      1.61 o
   6   2   4       99.37      115.61      6.16 o
   7   2   4      279.83      284.26     21.40 o
   8   2   4        0.16        3.23      3.67 o
  -8   3   4      293.90      311.43     19.89 o
  -7   3   4      281.84      291.57     16.36 o
  -6   3   4      123.39      109.63      8.31 o
  -5   3   4       58.93       60.33      6.48 o
  -4   3   4     1057.91     1046.09     26.44 o
  -3   3   4      579.85      527.74     13.68 o
  -2   3   4       25.35       14.15      2.00 o
  -1   3   4      594.29      618.45     10.95 o
   0   3   4     6625.68     6990.04     75.84 o
   1   3   4     3657.06     3593.46     35.86 o
   2   3   4     5530.52     5855.06     71.52 o
   3   3   4     1103.55     1170.98     23.85 o
   4   3   4     2164.49     2193.26     34.91 o
   5   3   4     1506.98     1552.20     27.33 o
   6   3   4      246.40      227.71      8.80 o
   7   3   4      513.17      476.07     25.79 o
   8   3   4     1043.65     1013.03     33.41 o
  -8   4   4       59.62       66.21     12.45 o
  -7   4   4      162.11      124.06     14.03 o
  -6   4   4      730.11      740.09     25.51 o
  -5   4   4      129.17      133.50     10.48 o
  -4   4   4       71.75       71.31      5.28 o
  -3   4   4     1674.08     1676.98     24.32 o
  -2   4   4     2747.67     2759.69     33.12 o
  -1   4   4     7819.42     8257.07     71.52 o
   0   4   4       23.56       13.23      1.98 o
   1   4   4     1046.89      973.09     15.82 o
   2   4   4     6541.33     6437.08     70.43 o
   3   4   4     4000.61     3785.18     45.12 o
   4   4   4     1883.53     1912.12     34.17 o
   5   4   4       80.97       79.03      7.04 o
   6   4   4     1268.55     1254.75     28.94 o
   7   4   4      607.87      579.52     25.77 o
   8   4   4       45.94       39.27      7.81 o
  -8   5   4      717.19      813.60     42.39 o
  -7   5   4     2140.72     2263.12     75.92 o
  -6   5   4      726.16      759.41     30.83 o
  -5   5   4      436.96      464.82     18.40 o
  -4   5   4      597.58      625.68     16.23 o
  -3   5   4      877.44      908.84     20.88 o
  -2   5   4       19.27       13.74      3.44 o
  -1   5   4      394.99      365.69     11.89 o
   0   5   4      984.59     1029.02     18.24 o
   1   5   4       26.99       42.41      4.08 o
   2   5   4        0.41        2.05      1.58 o
   3   5   4     2848.43     2827.94     41.70 o
   4   5   4      863.99      914.34     26.31 o
   5   5   4      335.13      388.57     16.22 o
   6   5   4       88.58       92.60      8.90 o
   7   5   4      923.07      880.46     36.02 o
  -7   6   4      391.68      360.88     31.09 o
  -6   6   4     1376.96     1383.80     45.63 o
  -5   6   4      655.21      625.45     31.67 o
  -4   6   4      376.24      359.50     16.15 o
  -3   6   4     1013.82     1080.24     21.96 o
  -2   6   4     1607.44     1597.87     25.80 o
  -1   6   4      105.28      101.62      6.96 o
   0   6   4      147.86      133.84      7.61 o
   1   6   4     2891.45     2923.56     44.19 o
   2   6   4     3400.50     3473.35     48.96 o
   3   6   4       38.06       30.53      4.26 o
   4   6   4     1208.27     1112.65     31.88 o
   5   6   4     2144.22     2115.89     47.39 o
   6   6   4     1745.82     1790.13     42.43 o
   7   6   4      191.50      171.94     18.86 o
  -7   7   4      359.66      377.38     34.40 o
  -6   7   4      193.54      196.37     19.07 o
  -5   7   4     3068.93     3074.39     66.39 o
  -4   7   4     4166.63     4232.96     72.31 o
  -3   7   4     2381.22     2491.31     46.51 o
  -2   7   4       37.41       33.20      4.40 o
  -1   7   4      419.43      393.83     14.82 o
   0   7   4     2759.14     2829.82     40.31 o
   1   7   4     2637.65     2538.58     47.79 o
   2   7   4      103.98      102.44      8.54 o
   3   7   4      754.43      795.45     24.05 o
   4   7   4      515.00      474.46     22.46 o
   5   7   4      242.34      212.96     18.86 o
   6   7   4      537.15      596.21     27.06 o
   7   7   4      218.92      235.42     22.98 o
  -6   8   4      183.24      142.71     17.58 o
  -5   8   4      178.90      150.23     17.36 o
  -4   8   4      524.13      465.11     30.02 o
  -3   8   4      886.12      836.23     30.92 o
  -2   8   4     1482.25     1481.84     42.28 o
  -1   8   4        3.22        3.13      2.89 o
   0   8   4      502.33      566.96     19.83 o
   1   8   4     1233.02     1255.18     31.97 o
   2   8   4     1295.67     1280.95     57.68 o
   3   8   4       20.65       10.51      4.70 o
   4   8   4      700.73      651.01     44.99 o
   5   8   4      612.01      583.47     31.59 o
   6   8   4       92.91       79.58     14.81 o
  -6   9   4      706.85      671.98     49.09 o
  -5   9   4      208.83      214.29     21.96 o
  -4   9   4      240.10      240.27     22.86 o
  -3   9   4       31.72       18.00      9.78 o
  -2   9   4     3181.25     3136.35     73.61 o
  -1   9   4     2388.20     2350.48     60.98 o
   0   9   4     1773.62     1809.99     46.23 o
   1   9   4       19.27       12.05      4.23 o
   2   9   4      624.72      688.11     31.05 o
   3   9   4     1352.67     1392.26     51.21 o
   4   9   4     1091.38     1142.45     46.94 o
   5   9   4       25.52       30.86     10.35 o
   6   9   4       57.91       50.78     21.64 o
  -5  10   4       36.10       25.26     10.83 o
  -4  10   4       99.45       72.71     30.54 o
  -3  10   4      230.64      212.11     24.12 o
  -2  10   4      369.32      381.07     27.48 o
  -1  10   4      475.81      504.57     29.94 o
   0  10   4     1852.09     1977.29     56.73 o
   1  10   4     1188.29     1223.97     38.39 o
   2  10   4      158.77      126.03     17.60 o
   3  10   4      461.67      476.98     44.01 o
   4  10   4      811.27      884.19     66.37 o
   5  10   4      445.01      430.67     38.92 o
  -4  11   4       21.54        5.04      7.79 o
  -3  11   4       97.14       86.93     16.03 o
  -2  11   4      851.45      906.48     45.80 o
  -1  11   4      728.17      783.21     58.05 o
   0  11   4       73.79       65.62     11.04 o
   1  11   4      917.41      773.76     57.59 o
   2  11   4     1218.51     1285.17     69.18 o
   3  11   4      360.69      380.41     33.70 o
   4  11   4       60.79       50.27     20.68 o
  -3  12   4      959.26     1072.03     60.24 o
  -2  12   4      128.00       93.84     15.94 o
  -1  12   4        1.05        5.81      5.98 o
   0  12   4      159.90      162.71     19.68 o
   1  12   4       88.30       90.60     22.03 o
   2  12   4        2.96       -3.84      7.19 o
  -2 -13   5      287.68      318.15     73.34 o
  -1 -13   5        7.78        1.65      9.39 o
   0 -13   5      318.09      299.37     31.14 o
   1 -13   5      693.34      665.85     55.21 o
   2 -13   5       41.70       39.79     31.02 o
  -3 -12   5        0.12        5.67      8.21 o
  -2 -12   5      301.00      234.47     33.73 o
  -1 -12   5      224.56      229.83     32.27 o
   0 -12   5        0.79       -2.86      6.68 o
   1 -12   5      460.92      473.16     37.45 o
   2 -12   5      419.91      497.35     47.23 o
   3 -12   5      112.93       33.73     19.09 o
  -4 -11   5     1704.68     1863.89     79.15 o
  -3 -11   5     1748.31     1762.53     81.03 o
  -2 -11   5       65.65       54.86     11.79 o
  -1 -11   5      555.54      618.61     56.94 o
   0 -11   5     2988.48     2933.93    118.05 o
   1 -11   5     1056.78     1054.62     48.25 o
   2 -11   5        2.75        1.91      6.75 o
   3 -11   5      324.97      294.52     35.84 o
   4 -11   5      503.38      563.17     68.09 o
   5 -11   5       29.60       10.50     13.05 o
  -5 -10   5      325.44      335.22     26.70 o
  -4 -10   5        6.83        0.58      6.15 o
  -3 -10   5      299.59      288.57     21.89 o
  -2 -10   5     2338.34     2296.15     74.66 o
  -1 -10   5      698.27      637.31     30.95 o
   0 -10   5      102.28       71.89     17.25 o
   1 -10   5     1191.26     1188.31     49.63 o
   2 -10   5        8.75       18.44      7.52 o
   3 -10   5      341.29      353.16     36.56 o
   4 -10   5       66.75       55.04     21.64 o
   5 -10   5      408.13      398.04     56.95 o
  -6  -9   5      141.66      140.43     16.40 o
  -5  -9   5      184.78      176.20     16.54 o
  -4  -9   5      686.24      614.36     27.72 o
  -3  -9   5      724.26      681.55     29.14 o
  -2  -9   5     1045.45      997.35     31.51 o
  -1  -9   5     1924.30     1947.39     46.60 o
   0  -9   5      968.82      997.06     35.92 o
   1  -9   5        7.18        9.19      5.24 o
   2  -9   5      409.95      340.51     27.31 o
   3  -9   5     2964.72     3090.99    101.02 o
   4  -9   5     1894.75     2080.24    115.18 o
   5  -9   5      238.01      190.91     38.18 o
   6  -9   5      152.22      159.41     34.68 o
  -6  -8   5     1582.76     1611.73     47.72 o
  -5  -8   5      302.24      331.78     19.75 o
  -4  -8   5      419.16      364.13     25.59 o
  -3  -8   5     2760.33     2810.63     66.00 o
  -2  -8   5       29.26       28.46      5.27 o
  -1  -8   5       91.15       88.73      9.69 o
   0  -8   5      801.63      797.27     26.62 o
   1  -8   5     2470.02     2496.05     52.27 o
   2  -8   5      175.87      156.14     20.08 o
   3  -8   5      110.56       75.41     16.39 o
   4  -8   5     1193.92     1134.62     77.32 o
   5  -8   5      989.67     1009.89     74.14 o
   6  -8   5      222.61      144.77     30.86 o
   7  -8   5       46.95       49.32     19.41 o
  -7  -7   5      689.81      729.69     52.02 o
  -6  -7   5       20.28       17.99      4.85 o
  -5  -7   5     1171.19     1235.70     34.76 o
  -4  -7   5     1756.76     1871.54     45.10 o
  -3  -7   5      491.22      524.84     19.02 o
  -2  -7   5      580.43      543.05     20.23 o
  -1  -7   5      340.32      375.09     17.61 o
   0  -7   5      162.20      168.71     15.07 o
   1  -7   5     1526.88     1546.27     33.47 o
   2  -7   5     1050.70     1009.12     29.15 o
   3  -7   5     3495.59     3537.76     84.05 o
   4  -7   5      113.13       86.61     13.15 o
   5  -7   5      798.98      747.71     59.50 o
   6  -7   5     2569.30     2797.09    130.13 o
   7  -7   5     1471.35     1401.57     87.50 o
  -7  -6   5      687.83      782.94     34.22 o
  -6  -6   5      424.16      419.51     16.21 o
  -5  -6   5      238.19      231.98     13.96 o
  -4  -6   5     1251.44     1228.31     37.70 o
  -3  -6   5     3404.35     3354.10     55.50 o
  -2  -6   5      921.63      942.91     28.37 o
  -1  -6   5        0.99        1.14      1.86 o
   0  -6   5     2098.03     2246.61     41.40 o
   1  -6   5     2031.96     1955.67     35.32 o
   2  -6   5      183.73      222.87     12.50 o
   3  -6   5      117.62      127.77      9.89 o
   4  -6   5     1909.00     1836.49     44.16 o
   5  -6   5      327.15      311.75     27.12 o
   6  -6   5       30.41       12.41      9.86 o
   7  -6   5      276.19      244.36     36.91 o
  -8  -5   5        1.09       -0.95     10.50 o
  -7  -5   5      143.34      104.28     12.64 o
  -6  -5   5      901.15      837.17     28.08 o
  -5  -5   5      446.89      448.09     16.05 o
  -4  -5   5      815.17      769.92     23.10 o
  -3  -5   5      832.44      775.04     20.68 o
  -2  -5   5     2112.40     2140.86     43.25 o
  -1  -5   5     3612.45     3828.05     58.29 o
   0  -5   5       36.79       19.29      3.34 o
   1  -5   5      447.82      426.02     13.84 o
   2  -5   5     1656.06     1768.79     32.56 o
   3  -5   5      205.71      172.52      9.59 o
   4  -5   5      549.54      558.16     17.43 o
   5  -5   5     1120.40     1160.10     58.28 o
   6  -5   5     1526.95     1515.65     56.66 o
   7  -5   5      153.36      209.68     31.50 o
   8  -5   5       65.56       73.18     19.73 o
  -8  -4   5      432.13      421.58     33.41 o
  -7  -4   5        2.58        4.91      3.93 o
  -6  -4   5      383.74      375.54     16.89 o
  -5  -4   5     3254.44     3273.93     52.00 o
  -4  -4   5     1567.40     1638.48     33.55 o
  -3  -4   5      660.59      706.04     23.61 o
  -2  -4   5      655.98      636.29     16.97 o
  -1  -4   5     2763.28     2548.50     41.57 o
   0  -4   5    13356.99    13995.08    157.87 o
   1  -4   5     3251.36     3364.66     47.10 o
   2  -4   5       26.15       14.85      3.79 o
   3  -4   5     1270.56     1247.98     21.48 o
   4  -4   5     1678.80     1718.59     30.48 o
   5  -4   5     1208.54     1279.93     35.00 o
   6  -4   5      144.87      110.43     15.07 o
   7  -4   5       33.68       15.62     11.30 o
   8  -4   5      328.35      331.95     24.81 o
  -8  -3   5       57.95       52.18     13.05 o
  -7  -3   5      566.50      548.43     19.18 o
  -6  -3   5     1017.11     1043.63     28.65 o
  -5  -3   5        0.91        2.60      1.79 o
  -4  -3   5       57.37       59.38      5.44 o
  -3  -3   5     1525.57     1523.93     30.62 o
  -2  -3   5     3779.05     3795.49     53.02 o
  -1  -3   5      231.11      208.04      9.36 o
   0  -3   5     1488.58     1499.39     25.29 o
   1  -3   5     6044.68     6195.56     72.98 o
   2  -3   5     1110.05     1046.43     19.03 o
   3  -3   5      250.06      249.49      9.87 o
   4  -3   5      306.61      310.34     12.72 o
   5  -3   5      903.85      934.09     27.43 o
   6  -3   5        7.27       15.94      4.16 o
   7  -3   5       24.92       24.78     11.14 o
   8  -3   5      266.34      282.22     32.14 o
  -8  -2   5      588.54      556.38     25.95 o
  -7  -2   5      128.56      116.50      9.27 o
  -6  -2   5       23.15       24.58      5.16 o
  -5  -2   5      639.92      614.77     16.07 o
  -4  -2   5      125.15      114.04     10.36 o
  -3  -2   5        5.96        2.40      1.31 o
  -2  -2   5     5396.91     5969.79     69.20 o
  -1  -2   5     6820.91     6865.66     76.91 o
   0  -2   5     1894.23     1966.22     29.12 o
   1  -2   5     1798.12     1920.76     28.06 o
   2  -2   5    17681.06    18250.71    187.19 o
   3  -2   5     5429.96     5161.99     57.90 o
   4  -2   5     1886.78     1906.39     33.03 o
   5  -2   5       39.88       31.22     12.08 o
   6  -2   5      721.65      707.96     24.05 o
   7  -2   5     1378.41     1409.32     44.76 o
   8  -2   5      621.42      634.13     42.00 o
  -8  -1   5      407.92      395.96     19.59 o
  -7  -1   5     3645.87     3682.55     53.97 o
  -6  -1   5     1436.19     1459.91     30.63 o
  -5  -1   5      511.04      503.64     14.44 o
  -4  -1   5     1254.78     1213.80     21.94 o
  -3  -1   5     3226.30     3333.69     43.90 o
  -2  -1   5     2108.88     2176.24     30.99 o
  -1  -1   5     2646.32     2976.62     35.49 o
   0  -1   5     4188.13     4370.29     57.50 o
   1  -1   5     7713.57     8044.31     80.97 o
   2  -1   5      503.09      489.78      9.26 o
   3  -1   5      266.53      258.47      6.88 o
   4  -1   5     1623.14     1634.67     26.66 o
   5  -1   5     2750.34     2800.24     50.26 o
   6  -1   5       19.97       19.50      3.76 o
   7  -1   5      206.85      223.86     12.36 o
   8  -1   5     1251.34     1276.52     59.82 o
  -8   0   5      215.17      194.52     16.90 o
  -7   0   5      222.41      220.65     10.28 o
  -6   0   5      871.05      859.36     20.72 o
  -5   0   5     1834.99     1892.87     31.07 o
  -4   0   5      962.25      878.49     15.35 o
  -3   0   5        0.54        0.97      1.26 o
  -2   0   5      479.43      474.22     13.37 o
  -1   0   5      282.55      259.16      7.06 o
   0   0   5     3452.28     3808.92     43.19 o
   1   0   5       52.32       39.30      2.74 o
   2   0   5     3483.17     3605.52     32.21 o
   3   0   5     1650.59     1602.14     21.00 o
   4   0   5       61.14       71.31      5.07 o
   5   0   5     4754.32     4680.84     64.65 o
   6   0   5     1593.05     1698.82     35.07 o
   7   0   5     1331.77     1339.90     30.83 o
   8   0   5       72.18       72.86     13.05 o
  -8   1   5      576.62      617.13     30.86 o
  -7   1   5      446.21      468.94     16.25 o
  -6   1   5      201.34      182.10      8.44 o
  -5   1   5      767.36      780.80     17.03 o
  -4   1   5    10324.48    10796.57     93.14 o
  -3   1   5     3817.27     3817.17     41.64 o
  -2   1   5      336.40      321.26      8.43 o
  -1   1   5     3964.74     4048.52     39.06 o
   0   1   5     7032.47     7071.42     64.68 o
   1   1   5     4661.70     4797.03     43.92 o
   2   1   5     1416.08     1425.54     17.32 o
   3   1   5      318.68      332.56      8.86 o
   4   1   5     2224.73     2288.91     33.85 o
   5   1   5      368.22      373.39     16.12 o
   6   1   5       14.40       12.65      3.05 o
   7   1   5      138.55      153.27     12.04 o
   8   1   5      655.41      695.53     37.54 o
  -8   2   5       10.24        3.20      3.94 o
  -7   2   5      379.15      409.46     16.59 o
  -6   2   5     1035.73     1079.88     22.21 o
  -5   2   5     1928.39     2043.56     31.34 o
  -4   2   5       10.65       10.27      1.94 o
  -3   2   5     3856.18     3977.49     46.64 o
  -2   2   5     8019.14     8151.55     76.14 o
  -1   2   5     2600.26     2522.10     29.46 o
   0   2   5       29.50       30.79      2.96 o
   1   2   5     1710.10     1703.83     20.76 o
   2   2   5     3818.56     4033.94     43.45 o
   3   2   5     1061.48     1195.44     21.04 o
   4   2   5      145.09      119.53      8.20 o
   5   2   5     2277.97     2291.29     35.07 o
   6   2   5      272.70      290.21     11.09 o
   7   2   5      154.54      151.07     11.86 o
   8   2   5      349.55      315.63     23.55 o
  -8   3   5      270.56      314.07     39.00 o
  -7   3   5      146.27      168.53     12.44 o
  -6   3   5      152.29      149.14     11.34 o
  -5   3   5      297.82      277.33     12.74 o
  -4   3   5     1689.07     1734.42     28.45 o
  -3   3   5      120.31      124.49     10.15 o
  -2   3   5        3.14        0.70      1.11 o
  -1   3   5    14844.99    15176.88    125.42 o
   0   3   5    13653.89    13918.36    114.83 o
   1   3   5       59.44       41.78      3.44 o
   2   3   5      371.63      310.15      9.01 o
   3   3   5     4413.48     4346.51     44.11 o
   4   3   5     3035.19     3024.36     46.47 o
   5   3   5     2023.39     1972.66     35.03 o
   6   3   5        2.68        2.00      2.08 o
   7   3   5      363.93      369.77     17.19 o
   8   3   5      217.56      182.05     18.77 o
  -8   4   5       85.63       63.27     12.47 o
  -7   4   5      635.79      635.51     28.41 o
  -6   4   5     1734.79     1816.50     44.76 o
  -5   4   5     1255.62     1305.82     35.55 o
  -4   4   5       15.38        6.58      2.75 o
  -3   4   5      538.69      524.72     14.11 o
  -2   4   5     2650.59     2569.41     32.50 o
  -1   4   5      102.70      118.59      6.49 o
   0   4   5      999.85     1008.46     17.05 o
   1   4   5     2524.58     2486.02     31.35 o
   2   4   5     1222.85     1191.53     23.72 o
   3   4   5      109.82      104.04      6.26 o
   4   4   5      604.98      561.17     18.32 o
   5   4   5      782.59      861.06     21.72 o
   6   4   5      673.53      701.34     19.26 o
   7   4   5        0.03        3.50      5.89 o
   8   4   5      632.13      644.63     40.09 o
  -7   5   5      224.52      232.29     24.68 o
  -6   5   5       20.96       11.98      5.04 o
  -5   5   5     1436.05     1492.51     40.19 o
  -4   5   5      442.89      458.11     15.52 o
  -3   5   5       19.29       10.96      2.38 o
  -2   5   5      231.64      235.01      9.77 o
  -1   5   5      230.05      226.99     11.65 o
   0   5   5      730.66      779.84     17.20 o
   1   5   5        1.27        1.79      1.54 o
   2   5   5     2206.42     2244.19     49.00 o
   3   5   5     2584.17     2530.80     45.34 o
   4   5   5      518.22      501.22     19.52 o
   5   5   5       48.09       35.33      5.97 o
   6   5   5     1807.26     1834.45     41.76 o
   7   5   5     2170.27     2233.34     98.63 o
  -7   6   5     1107.43     1172.05     55.30 o
  -6   6   5      718.27      687.33     37.29 o
  -5   6   5      130.30      115.75     14.39 o
  -4   6   5     3161.26     3112.88     57.66 o
  -3   6   5     2462.00     2606.97     40.74 o
  -2   6   5     2564.30     2603.80     35.83 o
  -1   6   5       90.89       86.50      6.34 o
   0   6   5       21.30       10.87      2.24 o
   1   6   5      222.39      196.20     11.02 o
   2   6   5     1196.27     1197.04     38.32 o
   3   6   5       27.79       19.00      4.56 o
   4   6   5      294.25      285.98     23.49 o
   5   6   5      242.01      229.53     15.85 o
   6   6   5       20.23       13.39      5.22 o
   7   6   5      338.82      361.64     27.52 o
  -7   7   5        8.97       11.91      8.75 o
  -6   7   5      735.46      795.31     35.51 o
  -5   7   5      999.77      992.71     39.41 o
  -4   7   5      232.21      247.12     16.47 o
  -3   7   5      332.20      307.85     16.40 o
  -2   7   5     1841.61     1821.54     34.33 o
  -1   7   5      215.30      202.82     10.81 o
   0   7   5      168.77      141.12     11.40 o
   1   7   5      160.02      159.45     10.84 o
   2   7   5      104.90      124.29     10.95 o
   3   7   5      210.33      221.99     24.57 o
   4   7   5      159.17      117.25     12.30 o
   5   7   5     1058.49     1023.34     33.87 o
   6   7   5      522.02      496.74     26.36 o
  -6   8   5      220.21      176.72     29.59 o
  -5   8   5      647.72      612.54     39.07 o
  -4   8   5     1891.30     1980.25     60.41 o
  -3   8   5      678.53      681.24     34.58 o
  -2   8   5       88.86       86.37     10.18 o
  -1   8   5     1868.80     1868.82     38.58 o
   0   8   5     3963.08     3984.01     73.34 o
   1   8   5     1700.99     1725.13     43.68 o
   2   8   5      123.58      113.45     11.53 o
   3   8   5      843.35      814.46     36.96 o
   4   8   5     1566.42     1620.67     54.97 o
   5   8   5      380.51      376.31     33.02 o
   6   8   5        3.73       -2.55      6.30 o
  -6   9   5      284.20      278.51     30.78 o
  -5   9   5      469.54      461.59     56.32 o
  -4   9   5        1.25        3.10      4.70 o
  -3   9   5      177.63      162.93     16.37 o
  -2   9   5      587.89      568.41     31.00 o
  -1   9   5      477.03      468.47     27.78 o
   0   9   5       51.10       49.90      8.51 o
   1   9   5     2560.68     2552.78     96.30 o
   2   9   5     1038.57     1078.74     40.00 o
   3   9   5      144.89       74.96     14.44 o
   4   9   5      191.87      173.03     21.01 o
   5   9   5      916.04     1010.76    104.04 o
  -5  10   5        0.67       -3.82      9.23 o
  -4  10   5      213.95      237.56     41.52 o
  -3  10   5        5.33       -8.07      5.15 o
  -2  10   5      186.32      199.07     23.05 o
  -1  10   5     1055.20      986.23     41.07 o
   0  10   5     1034.49     1023.96     42.20 o
   1  10   5      345.51      286.83     27.60 o
   2  10   5      726.17      747.52     57.92 o
   3  10   5     2286.80     2378.38    100.70 o
   4  10   5      760.31      745.81     71.91 o
   5  10   5       65.38       55.16     13.54 o
  -4  11   5       32.95       41.52     15.19 o
  -3  11   5      713.22      750.40     45.30 o
  -2  11   5      534.65      545.68     38.80 o
  -1  11   5      501.89      493.80     55.80 o
   0  11   5      492.43      549.32     39.25 o
   1  11   5      461.31      441.27     45.22 o
   2  11   5      148.29      156.76     27.41 o
   3  11   5      134.68      108.09     42.64 o
   4  11   5      603.33      681.53     73.50 o
  -2  12   5      230.75      244.34     27.56 o
  -1  12   5      716.75      670.94     45.55 o
   0  12   5      701.36      739.38     47.10 o
   1  12   5      457.10      516.44     50.82 o
   2  12   5      223.67      139.36     40.41 o
  -1 -13   6       11.15       21.81     10.06 o
   0 -13   6        3.66       -5.71      6.39 o
   1 -13   6       27.07       38.44     17.66 o
   2 -13   6      228.98      291.45     54.09 o
  -3 -12   6      798.29      822.53     93.86 o
  -2 -12   6     1111.89     1161.86     65.79 o
  -1 -12   6       19.21       20.76     10.40 o
   0 -12   6       93.07       79.41     14.93 o
   1 -12   6     1033.18      945.38     49.23 o
   2 -12   6      475.74      469.13     45.76 o
   3 -12   6       30.65       24.18     15.27 o
  -4 -11   6      324.73      328.78     36.02 o
  -3 -11   6      212.67      212.35     25.00 o
  -2 -11   6      382.77      287.27     34.67 o
  -1 -11   6     1881.69     1851.87     72.69 o
   0 -11   6      339.41      347.05     44.34 o
   1 -11   6       56.63       51.81     11.74 o
   2 -11   6      225.84      198.39     29.21 o
   3 -11   6        4.78       -4.60      6.70 o
   4 -11   6       11.84       53.45     20.05 o
  -5 -10   6      105.27       76.04     23.23 o
  -4 -10   6      104.46      115.85     14.37 o
  -3 -10   6     1056.15     1016.75     44.14 o
  -2 -10   6        0.91       -3.43      4.05 o
  -1 -10   6     1699.41     1691.80     50.94 o
   0 -10   6     3086.69     3083.04     85.71 o
   1 -10   6     1952.78     2043.24     67.71 o
   2 -10   6       19.51       17.07      9.07 o
   3 -10   6      793.91      775.76     65.07 o
   4 -10   6      913.26      948.48     78.27 o
   5 -10   6      994.12     1035.35     84.00 o
  -6  -9   6      289.41      302.39     24.87 o
  -5  -9   6      522.38      534.33     30.03 o
  -4  -9   6      159.83      166.40     15.99 o
  -3  -9   6      434.14      405.20     26.96 o
  -2  -9   6     2098.75     2117.94     49.10 o
  -1  -9   6     3021.57     2859.33     66.62 o
   0  -9   6        2.96        4.56      3.68 o
   1  -9   6     1444.59     1524.59     54.51 o
   2  -9   6     2793.47     2859.53     80.12 o
   3  -9   6      427.28      520.95     40.94 o
   4  -9   6       63.81       21.32     14.95 o
   5  -9   6       74.68       73.50     23.23 o
   6  -9   6      716.30      692.35     70.00 o
  -6  -8   6      168.26      133.84     14.64 o
  -5  -8   6        0.88       -1.39      3.88 o
  -4  -8   6      207.08      179.69     15.77 o
  -3  -8   6      308.26      302.32     24.39 o
  -2  -8   6       49.74       53.70      7.13 o
  -1  -8   6      517.75      436.80     28.98 o
   0  -8   6      733.95      673.51     24.53 o
   1  -8   6       64.75       57.77      9.75 o
   2  -8   6     1123.78     1040.39     42.23 o
   3  -8   6     2000.91     2080.97     76.94 o
   4  -8   6     2571.84     2526.96    124.73 o
   5  -8   6      639.23      559.99     58.23 o
   6  -8   6      134.55       80.50     25.14 o
  -7  -7   6     1007.44     1061.10     45.54 o
  -6  -7   6     1476.98     1512.16     44.05 o
  -5  -7   6      431.89      398.87     29.39 o
  -4  -7   6      567.70      539.59     22.46 o
  -3  -7   6     1953.17     1947.86     41.62 o
  -2  -7   6     1580.45     1670.84     42.05 o
  -1  -7   6      432.35      419.41     29.05 o
   0  -7   6      376.53      377.50     16.68 o
   1  -7   6      993.54      952.90     23.67 o
   2  -7   6     4671.87     4828.11    112.41 o
   3  -7   6       16.37        1.51      7.22 o
   4  -7   6      174.54      155.53     22.69 o
   5  -7   6     1216.20     1262.21     80.50 o
   6  -7   6      593.84      611.22     58.23 o
   7  -7   6      128.16      114.54     26.41 o
  -7  -6   6      585.46      525.92     28.88 o
  -6  -6   6      281.86      256.70     14.10 o
  -5  -6   6     2144.22     2081.73     46.04 o
  -4  -6   6     6887.70     6942.01    120.55 o
  -3  -6   6      356.54      330.18     15.11 o
  -2  -6   6      235.86      248.56     15.36 o
  -1  -6   6     1793.74     1973.56     39.67 o
   0  -6   6     2326.06     2393.56     45.38 o
   1  -6   6      112.11      112.48     10.08 o
   2  -6   6        0.56        1.06      1.97 o
   3  -6   6     1918.19     1942.08     38.15 o
   4  -6   6       24.49       34.71      8.96 o
   5  -6   6       91.04      104.76     20.01 o
   6  -6   6     1420.36     1398.07     82.09 o
   7  -6   6      944.69     1035.35     70.00 o
  -7  -5   6      362.15      351.93     21.41 o
  -6  -5   6     1041.21     1028.57     26.54 o
  -5  -5   6       39.96       25.64      4.91 o
  -4  -5   6     2446.57     2474.73     49.50 o
  -3  -5   6     4347.16     4404.48     73.20 o
  -2  -5   6     2818.86     2993.76     55.94 o
  -1  -5   6       42.29       38.11      5.28 o
   0  -5   6     2034.99     1910.25     34.00 o
   1  -5   6     4713.23     4956.99     85.39 o
   2  -5   6     5511.27     5754.09     75.19 o
   3  -5   6      329.58      356.49     14.08 o
   4  -5   6      686.38      682.54     19.78 o
   5  -5   6     1737.19     1765.78     55.62 o
   6  -5   6      266.09      270.18     25.20 o
   7  -5   6        0.15        7.95      7.95 o
  -8  -4   6      374.15      332.49     32.77 o
  -7  -4   6        3.67        6.39      4.71 o
  -6  -4   6      845.81      854.11     21.80 o
  -5  -4   6      641.36      649.45     21.90 o
  -4  -4   6      550.60      520.48     31.69 o
  -3  -4   6      133.26      166.71     10.93 o
  -2  -4   6     2905.83     2858.43     45.92 o
  -1  -4   6     8988.25     9328.35    127.44 o
   0  -4   6     3396.27     3647.53     50.73 o
   1  -4   6      149.62      154.40      9.42 o
   2  -4   6      841.50      810.47     24.97 o
   3  -4   6     3025.28     3011.53     39.84 o
   4  -4   6      370.50      361.04     13.51 o
   5  -4   6        4.49        0.99      4.23 o
   6  -4   6      723.47      663.34     33.96 o
   7  -4   6      119.21      122.27     15.99 o
   8  -4   6      195.76      215.09     28.64 o
  -8  -3   6       53.89       43.27     13.05 o
  -7  -3   6      844.40      835.86     35.47 o
  -6  -3   6       80.86       58.67      8.00 o
  -5  -3   6       15.58       13.43      3.70 o
  -4  -3   6      681.75      745.37     25.78 o
  -3  -3   6       28.61       34.81      4.79 o
  -2  -3   6      144.17      148.91      8.71 o
  -1  -3   6     2633.87     2590.26     41.80 o
   0  -3   6     2427.95     2338.63     36.57 o
   1  -3   6     4858.59     5098.52     63.69 o
   2  -3   6      218.92      275.91     10.29 o
   3  -3   6     2618.74     2598.29     39.55 o
   4  -3   6     3095.33     3287.92     46.93 o
   5  -3   6     3162.52     3193.35     95.81 o
   6  -3   6      475.54      476.49     26.52 o
   7  -3   6      120.04      115.61     14.84 o
   8  -3   6      650.60      656.12     31.30 o
  -8  -2   6       38.37       24.46      7.48 o
  -7  -2   6       92.92       85.06      9.06 o
  -6  -2   6     3718.81     3702.61     70.40 o
  -5  -2   6      786.92      804.72     23.32 o
  -4  -2   6      111.89       99.96      6.87 o
  -3  -2   6      185.20      156.44      8.91 o
  -2  -2   6     1377.48     1268.23     23.03 o
  -1  -2   6      702.76      688.94     14.10 o
   0  -2   6      744.68      939.24     19.01 o
   1  -2   6     1806.62     1773.77     31.80 o
   2  -2   6     1666.33     1578.46     25.04 o
   3  -2   6      669.38      719.03     17.73 o
   4  -2   6       55.41       43.41      5.14 o
   5  -2   6       78.43      117.22     10.90 o
   6  -2   6      967.80      931.47     29.56 o
   7  -2   6       92.73       95.71     16.86 o
   8  -2   6       15.40       10.50      7.32 o
  -8  -1   6      632.45      682.17     27.91 o
  -7  -1   6     1383.55     1348.95     33.22 o
  -6  -1   6       63.12       45.62      4.76 o
  -5  -1   6      185.18      159.88      9.41 o
  -4  -1   6     2954.28     2927.31     42.27 o
  -3  -1   6      840.27      813.64     19.69 o
  -2  -1   6        9.18        9.06      4.79 o
  -1  -1   6      160.30      121.72      6.73 o
   0  -1   6      185.92      250.72      9.18 o
   1  -1   6       16.97       10.70      1.62 o
   2  -1   6     2344.10     2445.67     29.29 o
   3  -1   6     2676.93     2762.55     38.50 o
   4  -1   6     1078.36     1068.19     21.46 o
   5  -1   6     1408.86     1436.18     33.45 o
   6  -1   6     1332.65     1308.44     32.49 o
   7  -1   6     1765.68     1890.64     53.40 o
   8  -1   6      461.93      417.77     33.09 o
  -8   0   6      223.40      192.63     16.00 o
  -7   0   6     1011.53     1008.90     25.54 o
  -6   0   6     1597.88     1648.67     31.09 o
  -5   0   6       84.88      101.00      7.02 o
  -4   0   6      709.06      699.08     14.88 o
  -3   0   6     8700.11     8707.72     99.11 o
  -2   0   6     8463.77     8877.69     91.82 o
  -1   0   6       75.15       94.86      5.16 o
   0   0   6        2.24        6.21      1.55 o
   1   0   6    10165.86    10744.81     99.63 o
   2   0   6     3736.68     3641.88     39.81 o
   3   0   6      155.32      144.55      5.43 o
   4   0   6      523.32      516.73     12.74 o
   5   0   6     2351.18     2362.63     45.66 o
   6   0   6      146.53      154.45     12.25 o
   7   0   6        0.03        7.47      3.71 o
   8   0   6      462.59      447.04     32.14 o
  -8   1   6      639.57      618.96     25.29 o
  -7   1   6       71.45       57.12      6.73 o
  -6   1   6      772.31      733.74     17.73 o
  -5   1   6     1521.76     1624.83     27.06 o
  -4   1   6     4027.03     4180.79     47.00 o
  -3   1   6      100.47       97.10      6.25 o
  -2   1   6      971.65      956.75     17.60 o
  -1   1   6     7568.33     7746.29     68.43 o
   0   1   6     6456.12     6738.31     63.77 o
   1   1   6     1688.19     1767.55     22.72 o
   2   1   6        1.86        1.85      1.65 o
   3   1   6     1694.98     1708.18     23.34 o
   4   1   6     1124.40     1167.90     20.56 o
   5   1   6      233.31      226.11     10.76 o
   6   1   6     1600.68     1581.58     32.95 o
   7   1   6      648.30      689.75     21.47 o
   8   1   6       47.26       45.82     10.50 o
  -8   2   6       16.19        7.12      4.67 o
  -7   2   6      250.13      254.03     14.49 o
  -6   2   6       72.71       85.81      8.39 o
  -5   2   6      693.43      711.18     17.32 o
  -4   2   6      495.84      480.83     12.56 o
  -3   2   6     2228.07     2231.90     32.17 o
  -2   2   6      574.19      578.94     13.33 o
  -1   2   6      475.09      454.65      9.48 o
   0   2   6     8427.56     8480.72     74.80 o
   1   2   6     9411.46     9674.84     82.93 o
   2   2   6      967.23      950.78     15.57 o
   3   2   6      138.72      132.86      8.18 o
   4   2   6     2474.52     2511.59     41.29 o
   5   2   6     2876.87     2925.42     43.96 o
   6   2   6      665.90      675.28     19.79 o
   7   2   6       60.33       30.66      6.75 o
   8   2   6      488.90      494.76     32.45 o
  -8   3   6      234.19      216.71     22.15 o
  -7   3   6        2.64        2.24      3.19 o
  -6   3   6      982.36     1022.44     34.70 o
  -5   3   6     2199.77     2251.65     40.51 o
  -4   3   6      501.70      454.44     12.88 o
  -3   3   6       38.87       28.98      3.62 o
  -2   3   6     8489.70     8710.90     83.84 o
  -1   3   6     1866.97     1895.22     26.71 o
   0   3   6      775.10      808.73     14.05 o
   1   3   6     2943.99     3041.05     33.91 o
   2   3   6     2327.06     2324.19     31.24 o
   3   3   6     2098.02     2113.77     30.61 o
   4   3   6      297.46      295.12     12.35 o
   5   3   6        4.91        5.20      3.04 o
   6   3   6      483.50      512.24     17.72 o
   7   3   6      693.43      720.08     31.18 o
   8   3   6        6.82        5.80      6.52 o
  -8   4   6      886.47      984.31     46.53 o
  -7   4   6     1035.34     1110.20     68.04 o
  -6   4   6     1326.72     1304.01     34.05 o
  -5   4   6        6.18        4.77      2.69 o
  -4   4   6      935.07      939.52     21.32 o
  -3   4   6     1239.06     1229.19     22.55 o
  -2   4   6      743.98      811.63     17.36 o
  -1   4   6      561.04      590.03     14.78 o
   0   4   6     2196.98     2343.23     31.92 o
   1   4   6      367.74      389.89     10.89 o
   2   4   6      947.04      939.35     19.94 o
   3   4   6     3257.78     3215.91     43.15 o
   4   4   6     1295.48     1315.22     33.90 o
   5   4   6     1496.53     1405.46     30.76 o
   6   4   6       12.63       13.02      4.02 o
   7   4   6      618.70      607.10     36.11 o
  -7   5   6      227.58      197.93     19.37 o
  -6   5   6     1649.15     1708.54     56.07 o
  -5   5   6     1698.56     1670.82     48.31 o
  -4   5   6      837.33      850.70     23.73 o
  -3   5   6       23.06       12.52      2.66 o
  -2   5   6     6658.40     6627.88     73.86 o
  -1   5   6     1799.90     1839.96     40.25 o
   0   5   6      318.48      317.13     14.03 o
   1   5   6     1948.11     1867.31     32.24 o
   2   5   6      462.16      438.36     15.39 o
   3   5   6      245.06      243.03     11.63 o
   4   5   6       10.38        6.32      3.08 o
   5   5   6      257.72      284.57     16.66 o
   6   5   6      521.77      500.49     20.86 o
   7   5   6        9.99        0.78      4.16 o
  -7   6   6      428.11      402.46     27.44 o
  -6   6   6       34.34       21.81      6.47 o
  -5   6   6      781.74      796.10     34.25 o
  -4   6   6     1328.02     1264.03     37.69 o
  -3   6   6     1521.18     1505.99     34.15 o
  -2   6   6       48.78       34.28      4.08 o
  -1   6   6      555.41      580.39     15.79 o
   0   6   6      677.37      620.92     15.97 o
   1   6   6      656.29      676.73     22.00 o
   2   6   6        8.55        8.16      2.52 o
   3   6   6      656.21      709.68     22.39 o
   4   6   6       40.06        9.36      4.68 o
   5   6   6        6.41        4.26      4.74 o
   6   6   6     1164.72     1175.54     88.24 o
   7   6   6     1085.50     1090.49     37.66 o
  -7   7   6      153.94      122.18     29.59 o
  -6   7   6      242.78      276.52     24.59 o
  -5   7   6       95.54       62.45     11.03 o
  -4   7   6      891.16      916.19     34.35 o
  -3   7   6     1468.35     1525.92     49.48 o
  -2   7   6     1640.15     1682.65     41.35 o
  -1   7   6       11.22        1.35      2.47 o
   0   7   6        1.39       -1.43      2.09 o
   1   7   6     3689.83     3666.37     74.95 o
   2   7   6     1778.90     1797.49     47.45 o
   3   7   6      396.48      426.72     27.48 o
   4   7   6      186.41      168.00     32.40 o
   5   7   6     1343.15     1396.62     49.15 o
   6   7   6      260.35      191.93     23.39 o
  -6   8   6      177.88      175.22     23.69 o
  -5   8   6      606.80      619.37     40.21 o
  -4   8   6      224.38      286.92     36.43 o
  -3   8   6      104.53       83.17     11.12 o
  -2   8   6      590.65      628.90     26.16 o
  -1   8   6      779.18      799.01     31.87 o
   0   8   6      109.98       89.22     12.28 o
   1   8   6      347.97      281.07     20.76 o
   2   8   6      860.46      958.53     34.84 o
   3   8   6      826.05      879.25     39.30 o
   4   8   6      247.31      227.59     31.55 o
   5   8   6      120.74      122.73     34.52 o
   6   8   6      506.39      529.10     39.93 o
  -5   9   6       59.23       57.56     13.37 o
  -4   9   6      146.60      169.25     23.77 o
  -3   9   6      114.58       69.31     16.86 o
  -2   9   6      194.59      169.74     17.58 o
  -1   9   6      919.33      966.39     44.45 o
   0   9   6     1452.82     1425.80     54.41 o
   1   9   6      501.38      506.67     29.01 o
   2   9   6        4.02        3.92     14.00 o
   3   9   6     1116.15     1119.21     48.25 o
   4   9   6     2548.34     2641.75     99.01 o
   5   9   6     1777.04     1807.36     76.46 o
  -5  10   6      649.85      723.45     48.00 o
  -4  10   6      243.45      189.26     27.54 o
  -3  10   6       69.18       63.64     22.59 o
  -2  10   6      419.85      395.31     40.26 o
  -1  10   6      542.52      618.07     39.91 o
   0  10   6       70.61       54.63     17.45 o
   1  10   6      349.52      328.50     29.51 o
   2  10   6     1838.82     2038.30     86.50 o
   3  10   6      426.65      464.92     44.18 o
   4  10   6       17.15        6.68     11.77 o
  -3  11   6      384.68      417.10     51.86 o
  -2  11   6      183.94      133.21     29.91 o
  -1  11   6       39.94       12.46      7.96 o
   0  11   6      580.94      616.11     59.27 o
   1  11   6       92.04       68.71     16.48 o
   2  11   6      190.42      118.36     34.04 o
   3  11   6      610.47      806.90     80.50 o
  -2  12   6     1098.34     1145.15     83.84 o
  -1  12   6      553.23      485.05     48.52 o
   0  12   6       54.49       29.27     24.15 o
   1  12   6      120.72       85.59     30.23 o
  -1 -13   7      462.83      574.68     86.54 o
   0 -13   7      247.12      202.40     31.96 o
   1 -13   7      128.33       87.03     19.78 o
  -3 -12   7      941.97     1005.30     63.09 o
  -2 -12   7      453.91      429.88     44.64 o
  -1 -12   7       63.74       49.14     16.31 o
   0 -12   7      276.54      227.39     31.25 o
   1 -12   7      990.13      953.03     61.12 o
   2 -12   7      334.83      392.52     43.59 o
   3 -12   7      105.86       46.77     25.14 o
  -4 -11   7        5.73       -4.60      6.96 o
  -3 -11   7      367.33      394.82     32.97 o
  -2 -11   7      536.37      582.60     47.70 o
  -1 -11   7      156.11      171.10     31.22 o
   0 -11   7      121.75      121.63     18.95 o
   1 -11   7     1311.06     1393.30     96.82 o
   2 -11   7     1291.46     1420.43    135.86 o
   3 -11   7      657.92      606.90     49.38 o
   4 -11   7       53.86       24.18     17.18 o
  -5 -10   7      366.18      344.77     50.14 o
  -4 -10   7      337.62      377.33     29.89 o
  -3 -10   7        2.00        6.04      6.04 o
  -2 -10   7      176.18      144.25     18.16 o
  -1 -10   7     2434.54     2445.16     64.08 o
   0 -10   7     2659.94     2565.86    101.94 o
   1 -10   7      375.84      336.07     29.23 o
   2 -10   7      579.39      534.96     43.62 o
   3 -10   7      266.70      203.37     38.02 o
   4 -10   7      722.46      707.62     72.54 o
   5 -10   7      103.74       64.91     23.55 o
  -6  -9   7      841.33      826.87     36.75 o
  -5  -9   7       67.76       33.79      8.85 o
  -4  -9   7        3.94        1.30      4.59 o
  -3  -9   7       33.93       15.38      5.19 o
  -2  -9   7      347.89      342.33     20.23 o
  -1  -9   7      191.20      159.29     16.11 o
   0  -9   7     1023.92      947.46     36.42 o
   1  -9   7     1265.23     1273.46     67.22 o
   2  -9   7       12.87       17.80      6.18 o
   3  -9   7      787.91      767.76     47.81 o
   4  -9   7     1249.58     1325.52     91.32 o
   5  -9   7     1231.00     1194.43     86.54 o
   6  -9   7      292.01      204.27     40.41 o
  -6  -8   7      466.56      415.66     24.63 o
  -5  -8   7      596.54      646.08     28.20 o
  -4  -8   7     1540.89     1563.10     44.32 o
  -3  -8   7      854.59      802.08     30.41 o
  -2  -8   7      808.40      845.18     38.67 o
  -1  -8   7     2757.00     2660.95     54.89 o
   0  -8   7      534.60      529.58     25.27 o
   1  -8   7      178.79      188.75     19.16 o
   2  -8   7     3674.24     3574.54     89.55 o
   3  -8   7     2661.24     2656.41     90.55 o
   4  -8   7      191.35      185.98     39.61 o
   5  -8   7      327.81      358.27     49.32 o
   6  -8   7      381.62      468.67     56.00 o
  -7  -7   7      533.86      604.63     34.51 o
  -6  -7   7     1289.91     1259.25     40.94 o
  -5  -7   7        1.33        1.79      3.35 o
  -4  -7   7     1897.50     1849.41     47.21 o
  -3  -7   7     4705.92     4657.55     75.59 o
  -2  -7   7     2697.45     2566.84     51.03 o
  -1  -7   7       83.67       78.24      9.71 o
   0  -7   7      388.06      378.50     18.36 o
   1  -7   7      846.54      846.79     26.26 o
   2  -7   7      107.98      107.29     12.35 o
   3  -7   7       91.23       97.89     17.06 o
   4  -7   7      853.06      957.09     49.87 o
   5  -7   7      289.28      239.27     39.45 o
   6  -7   7      152.22       97.68     24.82 o
   7  -7   7      582.68      566.35     58.54 o
  -7  -6   7      338.05      333.07     25.54 o
  -6  -6   7      560.10      543.59     21.10 o
  -5  -6   7     1165.98     1200.55     46.89 o
  -4  -6   7        1.21        1.05      2.76 o
  -3  -6   7     1491.91     1511.16     39.27 o
  -2  -6   7     2508.51     2565.59     54.05 o
  -1  -6   7     2036.67     2060.99     47.11 o
   0  -6   7       19.62       19.15      4.07 o
   1  -6   7      338.63      315.82     14.59 o
   2  -6   7     1266.04     1243.61     31.88 o
   3  -6   7     3976.60     4146.90     63.04 o
   4  -6   7       47.96       47.31     12.90 o
   5  -6   7      530.19      443.41     64.59 o
   6  -6   7      766.65      647.49     54.73 o
   7  -6   7      238.10      242.77     37.54 o
  -7  -5   7      213.83      209.89     19.78 o
  -6  -5   7       42.88       34.37      5.70 o
  -5  -5   7     2379.22     2341.57     49.06 o
  -4  -5   7     3577.16     3601.94     68.50 o
  -3  -5   7     1258.31     1207.50     31.97 o
  -2  -5   7       49.72       50.44      7.02 o
  -1  -5   7     5306.80     5578.89     93.35 o
   0  -5   7     4911.32     4923.24     67.01 o
   1  -5   7     4539.32     4712.94     65.19 o
   2  -5   7      493.67      508.60     16.67 o
   3  -5   7      109.53      118.18      9.06 o
   4  -5   7      641.12      667.31     27.85 o
   5  -5   7      413.12      384.50     25.12 o
   6  -5   7       45.35       68.41     19.41 o
   7  -5   7      320.72      332.18     40.41 o
  -8  -4   7      344.17      319.77     35.00 o
  -7  -4   7       72.35       46.45     10.18 o
  -6  -4   7     1130.40     1111.58     28.58 o
  -5  -4   7     2288.49     2349.70     50.65 o
  -4  -4   7      273.42      272.37     15.51 o
  -3  -4   7      797.01      804.29     31.52 o
  -2  -4   7     2316.40     2472.59     48.70 o
  -1  -4   7       71.05       67.72      6.85 o
   0  -4   7     1974.84     1879.14     33.09 o
   1  -4   7     3284.01     3323.00     57.63 o
   2  -4   7     2665.81     2684.48     38.91 o
   3  -4   7      237.13      246.36     12.30 o
   4  -4   7      806.63      814.32     20.93 o
   5  -4   7     1339.49     1404.84     56.32 o
   6  -4   7     2339.69     2299.11     72.56 o
   7  -4   7       72.80       78.91     19.73 o
  -8  -3   7      895.26      942.80     41.02 o
  -7  -3   7      566.15      579.27     28.12 o
  -6  -3   7       22.39        9.57      2.89 o
  -5  -3   7     1301.46     1325.42     34.26 o
  -4  -3   7     1511.98     1561.50     43.23 o
  -3  -3   7      154.89      140.75      9.51 o
  -2  -3   7      124.20      104.88      7.44 o
  -1  -3   7     4030.03     4065.06     60.06 o
   0  -3   7     2889.49     2981.29     43.68 o
   1  -3   7       20.02       13.83      2.28 o
   2  -3   7      439.21      356.52     12.02 o
   3  -3   7     3639.71     3765.66     52.77 o
   4  -3   7     1417.40     1442.65     29.77 o
   5  -3   7      402.68      407.78     20.52 o
   6  -3   7      211.74      239.50     43.11 o
   7  -3   7      749.41      731.00     39.61 o
   8  -3   7       82.95       55.57     16.07 o
  -8  -2   7      300.86      325.58     39.45 o
  -7  -2   7      625.12      639.45     31.59 o
  -6  -2   7     1513.60     1475.51     32.86 o
  -5  -2   7     1496.91     1521.72     36.70 o
  -4  -2   7        4.51        1.75      2.43 o
  -3  -2   7      936.54      937.47     25.78 o
  -2  -2   7     6106.15     6370.60     76.74 o
  -1  -2   7       59.51       88.15      6.15 o
   0  -2   7      323.06      394.16     12.13 o
   1  -2   7      503.01      438.70     15.02 o
   2  -2   7      161.07      174.66      7.75 o
   3  -2   7      751.75      740.26     19.17 o
   4  -2   7     2506.79     2508.90     67.46 o
   5  -2   7     1542.69     1615.88     60.71 o
   6  -2   7       83.26       77.46     11.69 o
   7  -2   7      601.83      575.52     57.75 o
   8  -2   7     1573.78     1696.83     82.09 o
  -8  -1   7      146.72      137.31     14.49 o
  -7  -1   7      201.97      172.85     12.35 o
  -6  -1   7      738.15      721.83     22.76 o
  -5  -1   7     1682.59     1755.15     32.34 o
  -4  -1   7     1360.13     1364.73     29.11 o
  -3  -1   7      431.76      413.28     14.17 o
  -2  -1   7      712.46      642.68     17.47 o
  -1  -1   7     5425.39     5705.91     69.34 o
   0  -1   7      339.09      298.17     11.10 o
   1  -1   7      619.95      692.05     15.97 o
   2  -1   7     1516.24     1448.34     21.24 o
   3  -1   7     1950.80     1875.64     30.66 o
   4  -1   7       80.03       85.65      7.28 o
   5  -1   7      121.33       99.21      9.35 o
   6  -1   7     1132.00     1146.23     31.32 o
   7  -1   7     1101.55     1110.57     52.18 o
   8  -1   7       98.83       87.18     17.50 o
  -8   0   7      821.01      819.70     27.14 o
  -7   0   7     1107.36     1133.52     37.88 o
  -6   0   7       17.25       11.40      3.15 o
  -5   0   7      539.47      525.16     15.61 o
  -4   0   7     3100.23     3113.17     43.41 o
  -3   0   7     3577.05     3463.79     49.52 o
  -2   0   7     1052.83     1168.44     21.44 o
  -1   0   7        1.73        2.51      1.18 o
   0   0   7     1875.58     1850.21     26.41 o
   1   0   7     1576.36     1532.07     22.93 o
   2   0   7      883.02      871.95     15.67 o
   3   0   7      102.27      101.66      6.17 o
   4   0   7       46.78       41.47      4.57 o
   5   0   7        1.93        3.18      2.75 o
   6   0   7      578.51      560.20     21.73 o
   7   0   7      277.54      275.79     17.88 o
   8   0   7      587.06      665.31     42.64 o
  -8   1   7       63.83       52.75      7.36 o
  -7   1   7       32.95       23.82      5.13 o
  -6   1   7      580.05      569.97     19.57 o
  -5   1   7       19.25       23.44      3.50 o
  -4   1   7      157.83      150.61      7.88 o
  -3   1   7     2688.42     2724.57     37.15 o
  -2   1   7     1591.50     1493.24     22.77 o
  -1   1   7     1493.27     1588.54     21.92 o
   0   1   7      604.06      577.91     12.62 o
   1   1   7     5686.93     5853.23     61.27 o
   2   1   7     5716.25     5878.20     61.02 o
   3   1   7     2741.10     2682.10     38.68 o
   4   1   7     2465.22     2528.30     44.03 o
   5   1   7      761.79      760.92     21.13 o
   6   1   7      851.29      873.07     33.62 o
   7   1   7       92.53       98.85     11.45 o
   8   1   7        8.25        8.27      6.05 o
  -8   2   7     1686.15     1782.78     61.59 o
  -7   2   7      273.05      256.30     17.07 o
  -6   2   7       26.06       15.61      6.11 o
  -5   2   7      762.75      771.76     20.33 o
  -4   2   7     2074.04     2152.94     31.67 o
  -3   2   7      312.74      296.70     10.62 o
  -2   2   7      350.96      359.69     11.00 o
  -1   2   7     4363.71     4449.90     44.16 o
   0   2   7     9858.67    10217.27     89.47 o
   1   2   7     2079.90     2094.16     26.34 o
   2   2   7       66.29       51.66      4.29 o
   3   2   7     3750.70     3687.80     58.74 o
   4   2   7     3033.41     3113.90     50.53 o
   5   2   7      215.84      239.01     12.55 o
   6   2   7       82.68       75.77      7.59 o
   7   2   7      155.84      170.66     12.69 o
   8   2   7       90.02       32.45     10.50 o
  -8   3   7       21.43       12.22      7.86 o
  -7   3   7      550.45      602.54     29.01 o
  -6   3   7     1531.87     1599.78     38.13 o
  -5   3   7      491.31      506.64     19.30 o
  -4   3   7       46.54       28.54      4.37 o
  -3   3   7       21.34       24.99      3.33 o
  -2   3   7        1.28        3.67      1.66 o
  -1   3   7     1631.35     1838.04     27.25 o
   0   3   7      378.15      360.90     10.75 o
   1   3   7     1232.76     1192.26     19.11 o
   2   3   7     1132.09     1173.60     20.94 o
   3   3   7      148.35      128.09      7.57 o
   4   3   7     3664.07     3694.72     58.54 o
   5   3   7     2782.53     2783.21     48.13 o
   6   3   7     1152.31     1221.36     32.18 o
   7   3   7       60.93       81.25      9.55 o
  -7   4   7       18.77        7.84      8.20 o
  -6   4   7      419.29      355.35     20.89 o
  -5   4   7     1510.83     1499.43     36.88 o
  -4   4   7      895.73      885.00     22.72 o
  -3   4   7      106.46       87.16      7.17 o
  -2   4   7       22.15       10.35      3.17 o
  -1   4   7     2168.71     2140.22     31.29 o
   0   4   7     1312.10     1337.99     22.91 o
   1   4   7      742.37      842.80     16.34 o
   2   4   7      815.33      856.52     19.79 o
   3   4   7     3271.92     3302.66     45.52 o
   4   4   7      126.44      128.27     10.11 o
   5   4   7        0.18        0.57      3.12 o
   6   4   7      399.98      425.47     19.05 o
   7   4   7     1028.94     1123.86     35.51 o
  -7   5   7     1070.23     1070.52     45.11 o
  -6   5   7     1641.59     1684.62     53.82 o
  -5   5   7       67.38       68.52      9.58 o
  -4   5   7     1493.05     1487.49     38.88 o
  -3   5   7     4225.47     4301.62     60.53 o
  -2   5   7      796.35      774.30     18.30 o
  -1   5   7      131.34      123.59      7.99 o
   0   5   7      206.83      206.08      9.77 o
   1   5   7      356.92      354.05     13.79 o
   2   5   7      106.88      111.59      9.01 o
   3   5   7      226.56      256.98     12.62 o
   4   5   7      641.58      628.90     24.25 o
   5   5   7        7.34        7.85      4.14 o
   6   5   7        2.93        3.78      4.25 o
   7   5   7      823.97      851.66     32.11 o
  -7   6   7        0.22       -0.02      5.14 o
  -6   6   7      107.36       72.09     11.94 o
  -5   6   7     1333.25     1316.17     40.93 o
  -4   6   7      177.86      156.59     13.24 o
  -3   6   7      419.58      391.67     19.50 o
  -2   6   7     3546.13     3654.98     55.47 o
  -1   6   7     2447.06     2393.57     41.43 o
   0   6   7       25.44       17.19      3.56 o
   1   6   7      365.95      333.09     22.12 o
   2   6   7     2218.11     2314.25     48.14 o
   3   6   7     1164.92     1167.22     36.11 o
   4   6   7      378.82      329.52     20.18 o
   5   6   7      348.55      316.01     19.85 o
   6   6   7      876.49      895.48     55.36 o
  -6   7   7        9.10        8.33      5.65 o
  -5   7   7       23.02        6.57      5.06 o
  -4   7   7     1573.45     1659.14     54.75 o
  -3   7   7     1703.31     1769.56     61.45 o
  -2   7   7        0.15       -0.13      3.27 o
  -1   7   7     2161.05     2213.46     47.61 o
   0   7   7     3148.54     3215.66    123.03 o
   1   7   7      463.27      466.47     25.27 o
   2   7   7      560.26      537.20     31.72 o
   3   7   7       56.30       56.57     11.10 o
   4   7   7      874.52      878.81     49.80 o
   5   7   7      282.09      291.89     24.80 o
   6   7   7       39.91       32.50     10.98 o
  -6   8   7      209.82      204.11     26.95 o
  -5   8   7        4.08       15.89      7.73 o
  -4   8   7        4.05        3.03      5.29 o
  -3   8   7      265.71      230.52     22.65 o
  -2   8   7      896.65      909.82     69.56 o
  -1   8   7        8.15        3.66      4.08 o
   0   8   7      874.10      860.39     46.73 o
   1   8   7     2011.49     2034.51     63.94 o
   2   8   7     1421.83     1426.97     53.27 o
   3   8   7      117.85       90.53     16.16 o
   4   8   7        9.81        6.02      8.24 o
   5   8   7     2194.97     2234.57     84.83 o
  -5   9   7      304.02      245.09     33.25 o
  -4   9   7      566.74      633.15     76.20 o
  -3   9   7       89.32       58.38     11.92 o
  -2   9   7       35.70       27.76      6.65 o
  -1   9   7      499.46      614.02     77.00 o
   0   9   7     1401.99     1395.49     85.59 o
   1   9   7       16.93       10.83      5.93 o
   2   9   7      288.95      324.80     51.39 o
   3   9   7     1099.98     1244.99     64.87 o
   4   9   7     1377.01     1500.82     96.36 o
   5   9   7      207.38      218.38     29.91 o
  -4  10   7       97.44       98.83     26.25 o
  -3  10   7      109.87      120.48     17.93 o
  -2  10   7      354.13      319.31     37.31 o
  -1  10   7      158.45      122.74     22.39 o
   0  10   7        7.64       -7.58      7.64 o
   1  10   7      421.18      358.58     56.00 o
   2  10   7       15.29       -2.86     11.77 o
   3  10   7      459.54      482.37     46.82 o
   4  10   7      502.54      397.72     57.91 o
  -3  11   7       38.91       18.49     11.91 o
  -2  11   7      510.36      519.46     48.86 o
  -1  11   7      861.44      901.05     58.54 o
   0  11   7      631.05      548.95     48.15 o
   1  11   7        4.50        4.14     11.14 o
   2  11   7      387.53      447.67     65.54 o
   3  11   7     1290.46     1575.29    111.04 o
   0  12   7      536.39      537.08     72.86 o
   0 -13   8        4.98      -13.68     12.73 o
  -3 -12   8        2.80        3.55     11.93 o
  -2 -12   8      373.93      408.83     44.20 o
  -1 -12   8      891.04      958.15     62.99 o
   0 -12   8      382.28      375.12     41.77 o
   1 -12   8       13.54       14.81     10.60 o
   2 -12   8      610.55      594.92     52.37 o
   3 -12   8      665.34      702.85     79.54 o
  -4 -11   8      791.00      855.20     55.79 o
  -3 -11   8      705.64      726.35     53.15 o
  -2 -11   8      295.02      263.60     45.02 o
  -1 -11   8      149.96      165.36     21.04 o
   0 -11   8     1197.13     1268.98     54.47 o
   1 -11   8     3304.22     3099.50     92.47 o
   2 -11   8      743.04      660.41    106.59 o
   3 -11   8       23.25        9.55     11.77 o
   4 -11   8      662.78      674.22     76.04 o
  -5 -10   8      373.87      430.68     38.92 o
  -4 -10   8      373.73      316.46     28.53 o
  -3 -10   8       21.86       22.86      8.31 o
  -2 -10   8       67.77       65.94     16.48 o
  -1 -10   8      150.65      147.09     19.24 o
   0 -10   8       23.17       20.17     10.69 o
   1 -10   8      295.97      250.96     26.41 o
   2 -10   8     1416.10     1438.22     69.16 o
   3 -10   8      401.60      335.91     37.45 o
   4 -10   8       19.35       17.82     14.64 o
   5 -10   8      717.91      727.03     75.73 o
  -6  -9   8       32.95       34.68     12.30 o
  -5  -9   8       43.45       37.82      9.22 o
  -4  -9   8      498.91      491.58     27.36 o
  -3  -9   8      451.98      419.65     25.37 o
  -2  -9   8      240.26      205.83     23.25 o
  -1  -9   8      464.57      477.15     28.66 o
   0  -9   8     1089.32     1142.62     47.08 o
   1  -9   8     1071.47     1113.53     47.07 o
   2  -9   8       78.65       76.14     13.54 o
   3  -9   8      972.32     1023.83     55.09 o
   4  -9   8     1729.42     1765.88    108.82 o
   5  -9   8      848.74      927.48     76.68 o
  -6  -8   8     1667.37     1663.04     52.59 o
  -5  -8   8     1133.87     1137.39     37.64 o
  -4  -8   8      526.93      526.56     26.45 o
  -3  -8   8     1105.12     1134.70     38.16 o
  -2  -8   8     2137.65     2108.04     48.12 o
  -1  -8   8     1765.17     1764.42     43.57 o
   0  -8   8      249.86      246.32     22.12 o
   1  -8   8      406.76      422.20     29.37 o
   2  -8   8      216.90      207.85     22.00 o
   3  -8   8       45.33       50.52     13.07 o
   4  -8   8      183.11       96.41     25.45 o
   5  -8   8      159.92      203.00     40.09 o
   6  -8   8      238.75      178.18     36.27 o
  -7  -7   8       53.95       30.12     11.22 o
  -6  -7   8       42.82       46.30     11.06 o
  -5  -7   8      535.28      543.56     24.40 o
  -4  -7   8     1057.98     1103.46     35.25 o
  -3  -7   8      940.47      956.30     38.71 o
  -2  -7   8      770.64      713.37     26.94 o
  -1  -7   8     1793.24     2024.22     62.78 o
   0  -7   8      891.79      938.43     28.46 o
   1  -7   8        3.59        4.14      2.85 o
   2  -7   8      859.48      842.59     44.98 o
   3  -7   8      579.25      575.86     30.08 o
   4  -7   8      660.09      582.85     40.94 o
   5  -7   8        9.99       10.50      9.55 o
   6  -7   8      485.24      469.95     54.09 o
  -7  -6   8      600.58      607.74     34.84 o
  -6  -6   8      236.92      203.31     16.76 o
  -5  -6   8       12.06       11.88      3.90 o
  -4  -6   8     1078.16     1053.42     37.43 o
  -3  -6   8     4805.01     4677.79     83.09 o
  -2  -6   8     4448.31     4441.29     80.23 o
  -1  -6   8     1046.57     1065.12     32.43 o
   0  -6   8     1227.92     1370.95     33.81 o
   1  -6   8     6246.14     6224.41     84.19 o
   2  -6   8     2078.55     1986.87     56.48 o
   3  -6   8      422.64      437.75     24.94 o
   4  -6   8      221.68      262.43     49.32 o
   5  -6   8        4.68        1.85      6.82 o
   6  -6   8      110.87      116.45     26.73 o
   7  -6   8       54.78       49.32     18.77 o
  -7  -5   8      152.57      138.59     17.44 o
  -6  -5   8       17.73       12.62      4.38 o
  -5  -5   8      446.95      460.33     23.34 o
  -4  -5   8      770.21      707.43     26.04 o
  -3  -5   8       98.53      100.23     11.53 o
  -2  -5   8      415.00      415.54     25.35 o
  -1  -5   8      882.09      836.61     24.00 o
   0  -5   8      652.25      666.43     19.33 o
   1  -5   8      815.95      826.94     25.40 o
   2  -5   8     1543.73     1554.44     31.23 o
   3  -5   8     1900.93     2004.49     37.86 o
   4  -5   8      171.18      152.80     16.02 o
   5  -5   8      177.09      140.20     22.59 o
   6  -5   8     1031.57     1145.75     73.50 o
   7  -5   8      191.80      175.00     31.50 o
  -7  -4   8      428.69      449.22     26.70 o
  -6  -4   8      399.12      366.65     17.04 o
  -5  -4   8     1006.01      988.13     31.08 o
  -4  -4   8       63.65       51.08      7.43 o
  -3  -4   8      161.37      148.26     10.86 o
  -2  -4   8       10.59       13.60      3.49 o
  -1  -4   8     1656.61     1663.29     44.59 o
   0  -4   8     2623.16     2617.91     42.55 o
   1  -4   8     4302.28     4346.85     75.30 o
   2  -4   8        8.03        3.08      1.78 o
   3  -4   8      474.32      477.88     16.96 o
   4  -4   8     2973.01     2958.72     52.40 o
   5  -4   8      849.95      857.95     45.98 o
   6  -4   8      230.94      258.02     24.52 o
   7  -4   8      111.32       95.45     21.00 o
  -8  -3   8      432.18      423.81     29.66 o
  -7  -3   8      399.53      369.10     24.06 o
  -6  -3   8     1899.16     1876.54     49.39 o
  -5  -3   8     2304.14     2335.89     51.13 o
  -4  -3   8      739.12      757.15     25.08 o
  -3  -3   8       32.61       12.27      4.75 o
  -2  -3   8     1337.11     1439.75     30.82 o
  -1  -3   8     1090.78     1066.72     22.35 o
   0  -3   8       58.67       61.75      6.38 o
   1  -3   8      710.14      742.98     18.97 o
   2  -3   8     1924.41     2040.40     38.95 o
   3  -3   8       64.27       72.00      4.56 o
   4  -3   8      850.22      832.28     24.81 o
   5  -3   8     2140.99     2204.29     68.94 o
   6  -3   8     1570.78     1670.50     72.07 o
   7  -3   8      202.97      242.36     34.84 o
  -8  -2   8      286.09      299.59     24.86 o
  -7  -2   8     1563.82     1624.01     45.95 o
  -6  -2   8      351.92      315.42     19.08 o
  -5  -2   8     1160.38     1211.12     33.64 o
  -4  -2   8     2214.84     2274.72     54.22 o
  -3  -2   8     1571.58     1669.31     34.12 o
  -2  -2   8      161.36      186.69     10.28 o
  -1  -2   8      677.83      687.47     19.49 o
   0  -2   8     1997.00     1992.84     33.73 o
   1  -2   8     1807.29     1853.50     32.23 o
   2  -2   8     2473.68     2541.60     43.59 o
   3  -2   8     2548.44     2599.67     37.34 o
   4  -2   8     1880.35     2029.47     50.91 o
   5  -2   8      468.55      415.95     20.76 o
   6  -2   8      388.88      347.78     24.80 o
   7  -2   8      538.12      526.43     28.88 o
   8  -2   8     1160.71     1282.57     71.27 o
  -8  -1   8       75.98       62.02     14.97 o
  -7  -1   8      307.80      318.56     24.80 o
  -6  -1   8     2351.35     2336.28     49.40 o
  -5  -1   8      473.07      449.04     16.25 o
  -4  -1   8       70.27       90.30     10.21 o
  -3  -1   8     5079.13     5007.27     72.26 o
  -2  -1   8     5895.70     5996.50     85.68 o
  -1  -1   8     2958.09     2949.07     48.61 o
   0  -1   8      108.20       93.24      7.15 o
   1  -1   8       64.81       28.95      3.77 o
   2  -1   8     3126.83     3270.53     41.38 o
   3  -1   8      679.98      684.68     14.36 o
   4  -1   8        0.33        0.29      2.35 o
   5  -1   8     1277.69     1263.07     33.67 o
   6  -1   8       56.50       57.10      9.44 o
   7  -1   8      270.73      219.55     19.31 o
   8  -1   8      729.99      690.44     47.41 o
  -8   0   8       87.47       60.41      8.11 o
  -7   0   8      145.22      140.08     17.77 o
  -6   0   8        7.11        1.18      2.89 o
  -5   0   8      454.94      477.78     14.98 o
  -4   0   8     1734.73     1805.15     31.49 o
  -3   0   8      180.43      189.39     10.46 o
  -2   0   8     5600.19     5771.57     63.36 o
  -1   0   8      852.28      796.42     15.18 o
   0   0   8     1020.23      983.83     20.13 o
   1   0   8      169.85      174.20      8.40 o
   2   0   8     1088.30     1095.43     19.18 o
   3   0   8     3140.67     3133.45     38.25 o
   4   0   8     3565.27     3585.92     64.87 o
   5   0   8       24.68       31.54      6.84 o
   6   0   8     1066.62     1055.66     43.27 o
   7   0   8      931.47     1021.96     39.18 o
   8   0   8      508.54      559.67     41.04 o
  -8   1   8      133.77      122.41     14.48 o
  -7   1   8      391.26      434.22     21.40 o
  -6   1   8      220.65      242.73     18.67 o
  -5   1   8        2.90        4.07      2.99 o
  -4   1   8     1433.73     1458.30     25.15 o
  -3   1   8     2850.43     2871.74     38.35 o
  -2   1   8      896.71      971.20     19.60 o
  -1   1   8     1285.59     1359.16     22.02 o
   0   1   8     4954.75     4973.79     53.13 o
   1   1   8     3152.80     3047.62     38.81 o
   2   1   8     3735.84     3779.29     47.78 o
   3   1   8      656.31      655.36     19.70 o
   4   1   8      197.28      169.85     11.06 o
   5   1   8     4261.78     4189.59    116.53 o
   6   1   8      390.60      402.24     29.91 o
   7   1   8       40.28       31.42      7.11 o
  -8   2   8     1072.90     1071.09     46.82 o
  -7   2   8      164.17      133.49     15.09 o
  -6   2   8      394.91      339.54     17.65 o
  -5   2   8      537.53      565.15     20.31 o
  -4   2   8      788.56      809.03     19.45 o
  -3   2   8        0.16        0.71      1.39 o
  -2   2   8       19.31       12.87      2.42 o
  -1   2   8      159.40      161.58      7.65 o
   0   2   8        0.63        0.12      1.26 o
   1   2   8     2191.61     2191.15     30.00 o
   2   2   8      398.38      345.40     10.79 o
   3   2   8      748.32      757.70     17.49 o
   4   2   8       26.71       18.95      4.04 o
   5   2   8     1112.78     1182.31     29.52 o
   6   2   8     1609.96     1665.04     45.09 o
   7   2   8      533.77      498.90     22.05 o
  -7   3   8      917.64      935.33     37.89 o
  -6   3   8      139.67      145.14     14.02 o
  -5   3   8       77.90       69.68      8.25 o
  -4   3   8      755.79      756.07     19.40 o
  -3   3   8      278.25      278.90     11.55 o
  -2   3   8      147.63      156.45      8.69 o
  -1   3   8      853.71      831.06     17.64 o
   0   3   8     3648.91     3823.38     43.24 o
   1   3   8     1872.75     1812.43     25.89 o
   2   3   8      620.07      662.36     15.69 o
   3   3   8     4590.84     4629.89     58.68 o
   4   3   8     1729.65     1724.28     36.76 o
   5   3   8      787.10      775.83     26.16 o
   6   3   8        0.59        1.75      3.59 o
   7   3   8      101.22       85.37     13.33 o
  -7   4   8      504.56      468.41     28.94 o
  -6   4   8     1392.10     1447.98     42.55 o
  -5   4   8     2307.52     2284.57     66.04 o
  -4   4   8      116.37      101.56      9.62 o
  -3   4   8      264.81      234.18     12.58 o
  -2   4   8     2194.15     2254.96     34.08 o
  -1   4   8     1998.25     2032.99     33.07 o
   0   4   8     1505.61     1579.04     26.43 o
   1   4   8      232.87      237.23     10.81 o
   2   4   8      806.33      778.08     18.01 o
   3   4   8       57.50       53.79      5.31 o
   4   4   8      876.98      892.42     29.23 o
   5   4   8      736.75      716.90     26.20 o
   6   4   8      263.26      293.02     26.48 o
   7   4   8        4.27        0.01      4.12 o
  -7   5   8       34.95       20.99      6.79 o
  -6   5   8      359.35      316.71     21.91 o
  -5   5   8      129.96      127.99     13.29 o
  -4   5   8     1367.61     1364.07     35.95 o
  -3   5   8        1.40       -1.02      2.58 o
  -2   5   8      167.93      138.89     10.74 o
  -1   5   8     1874.94     1946.26     35.93 o
   0   5   8     1433.63     1446.50     26.13 o
   1   5   8      555.46      554.42     17.18 o
   2   5   8      674.33      699.53     20.88 o
   3   5   8     2135.31     2261.45     60.98 o
   4   5   8      928.14      906.49     33.39 o
   5   5   8       47.63       28.64     11.62 o
   6   5   8      485.07      462.74     25.30 o
   7   5   8      549.82      456.17     30.75 o
  -7   6   8      310.51      264.17     28.99 o
  -6   6   8      167.79      168.24     19.89 o
  -5   6   8       52.45       43.72      8.35 o
  -4   6   8      615.69      602.69     24.35 o
  -3   6   8     2610.09     2677.75     55.28 o
  -2   6   8     3661.57     3605.21     73.52 o
  -1   6   8        0.94       -1.69      2.28 o
   0   6   8     1443.78     1412.63     33.26 o
   1   6   8     3050.94     3086.46     66.10 o
   2   6   8     2125.54     2143.87     53.82 o
   3   6   8      347.97      353.95     25.95 o
   4   6   8       12.46       15.98      6.27 o
   5   6   8      283.77      287.03     24.30 o
   6   6   8      140.43      121.20     18.89 o
  -6   7   8      180.30      164.14     24.02 o
  -5   7   8      175.90      174.77     30.32 o
  -4   7   8      647.66      566.07     33.27 o
  -3   7   8      190.80      185.45     26.82 o
  -2   7   8      910.37      879.99     32.79 o
  -1   7   8     1962.29     2012.31     60.29 o
   0   7   8      288.89      324.05     21.53 o
   1   7   8      458.38      419.14     34.67 o
   2   7   8     2232.40     2183.29     56.67 o
   3   7   8     1864.76     1959.87     62.83 o
   4   7   8      493.09      548.71     33.75 o
   5   7   8        3.08      -10.50      5.65 o
   6   7   8      733.58      694.19     48.84 o
  -6   8   8      427.62      387.86     49.64 o
  -5   8   8        6.93        2.87      6.24 o
  -4   8   8      282.27      266.23     30.27 o
  -3   8   8      988.20      995.00     43.03 o
  -2   8   8      254.89      282.71     28.46 o
  -1   8   8      678.23      579.88     33.73 o
   0   8   8     1639.09     1701.51     99.54 o
   1   8   8     3165.88     2977.91     82.47 o
   2   8   8      211.56      182.54     25.86 o
   3   8   8       44.30       24.90      8.66 o
   4   8   8     1108.50      994.26     45.73 o
   5   8   8     2253.36     2575.48    117.57 o
  -5   9   8      905.60      989.66     55.76 o
  -4   9   8     1114.79     1257.95    113.43 o
  -3   9   8       16.82       19.57      6.84 o
  -2   9   8      254.67      234.76     24.47 o
  -1   9   8      666.88      684.65     39.09 o
   0   9   8      151.54      153.66     25.60 o
   1   9   8       76.66       67.74     25.30 o
   2   9   8      239.97      238.35     39.61 o
   3   9   8      269.86      287.91     36.64 o
   4   9   8       57.85       54.41     19.73 o
  -4  10   8      860.87      896.80     55.60 o
  -3  10   8     1079.37      967.76     47.28 o
  -2  10   8        3.15        3.18      6.75 o
  -1  10   8        9.97       12.11      7.87 o
   0  10   8     1071.75     1192.64     64.17 o
   1  10   8      426.97      457.54     64.27 o
   2  10   8       11.39       -0.64      9.55 o
   3  10   8      248.25      273.27     38.09 o
  -2  11   8     1093.14     1099.05     65.88 o
  -1  11   8      804.91      729.87     57.03 o
   0  11   8      679.84      618.20     52.00 o
   1  11   8      376.51      440.67     66.50 o
   2  11   8      226.73      170.86     39.45 o
  -2 -12   9     1863.06     1940.42    112.32 o
  -1 -12   9      259.70      258.07     36.11 o
   0 -12   9      293.68      280.10     30.31 o
   1 -12   9      575.72      632.58     53.15 o
   2 -12   9     1291.00     1356.02     73.68 o
  -4 -11   9      688.27      684.28     52.98 o
  -3 -11   9      207.14      148.66     25.98 o
  -2 -11   9        3.21        2.86     15.11 o
  -1 -11   9     1107.43     1020.88     48.30 o
   0 -11   9      228.01      214.80     25.10 o
   1 -11   9      134.27      144.97     21.18 o
   2 -11   9      532.53      605.35     50.40 o
   3 -11   9     1012.36     1053.16     88.13 o
   4 -11   9      317.00      295.59     54.73 o
  -5 -10   9       97.64      108.37     24.18 o
  -4 -10   9        0.96       -0.34      6.37 o
  -3 -10   9      361.27      290.78     28.04 o
  -2 -10   9       90.11       90.63     17.86 o
  -1 -10   9       63.34       45.11     19.59 o
   0 -10   9     1291.20     1308.86     54.04 o
   1 -10   9     1944.99     2124.31     72.13 o
   2 -10   9     1100.14     1082.85    112.79 o
   3 -10   9       48.31       45.19     13.22 o
   4 -10   9     1109.66     1138.12     89.73 o
   5 -10   9     1013.74      857.17     82.41 o
  -5  -9   9     2484.96     2581.88     75.45 o
  -4  -9   9      696.11      674.55     32.20 o
  -3  -9   9      815.86      767.35     38.43 o
  -2  -9   9       18.48       14.11      6.84 o
  -1  -9   9      994.20      958.71     36.59 o
   0  -9   9     1616.78     1493.54     56.00 o
   1  -9   9      235.00      225.30     24.08 o
   2  -9   9      605.42      597.45     53.45 o
   3  -9   9      346.02      348.05     59.18 o
   4  -9   9        2.22       -3.18      8.91 o
   5  -9   9      180.48      164.18     37.23 o
  -6  -8   9      476.36      519.33     30.01 o
  -5  -8   9       13.48       12.50      5.21 o
  -4  -8   9      420.23      381.06     23.89 o
  -3  -8   9      834.11      872.91     33.40 o
  -2  -8   9      157.23      196.64     15.50 o
  -1  -8   9      127.82       87.14     13.65 o
   0  -8   9      327.76      345.63     26.09 o
   1  -8   9      251.57      275.60     51.23 o
   2  -8   9      934.35      852.80     39.92 o
   3  -8   9      564.24      478.14     39.48 o
   4  -8   9     1196.44     1100.89     81.13 o
   5  -8   9      471.36      439.08     55.68 o
   6  -8   9        2.61        3.82     10.50 o
  -6  -7   9      583.11      598.96     29.35 o
  -5  -7   9      949.37     1006.15     54.17 o
  -4  -7   9       45.86       50.01      8.50 o
  -3  -7   9     1728.84     1631.76     51.99 o
  -2  -7   9     2724.82     2821.73     69.90 o
  -1  -7   9     2568.12     2626.84     59.97 o
   0  -7   9     1727.36     1715.22     71.64 o
   1  -7   9        7.91        5.60      3.68 o
   2  -7   9      886.82      875.89     49.64 o
   3  -7   9     2113.09     2178.11     62.93 o
   4  -7   9      207.11      194.72     37.23 o
   5  -7   9        7.31       -4.45      6.68 o
   6  -7   9      199.47      177.54     35.00 o
  -7  -6   9      530.54      515.34     22.84 o
  -6  -6   9      435.12      447.17     24.58 o
  -5  -6   9       45.52       45.48      8.40 o
  -4  -6   9      831.59      894.63     32.00 o
  -3  -6   9      905.85      837.64     29.04 o
  -2  -6   9        0.01       -2.34      2.25 o
  -1  -6   9      775.83      826.59     29.13 o
   0  -6   9     1188.42     1253.81     32.86 o
   1  -6   9      268.71      270.03     18.05 o
   2  -6   9      109.24       97.63     16.88 o
   3  -6   9      565.60      603.81     35.94 o
   4  -6   9      621.28      584.27     37.01 o
   5  -6   9      206.56      237.04     39.77 o
   6  -6   9      142.97      142.22     30.86 o
   7  -6   9      664.72      615.35     59.50 o
  -7  -5   9       35.19       20.45      7.07 o
  -6  -5   9      101.76      104.87     11.23 o
  -5  -5   9       65.59       62.68      9.91 o
  -4  -5   9      384.72      334.58     19.60 o
  -3  -5   9      798.53      831.48     25.14 o
  -2  -5   9      999.79     1080.60     32.35 o
  -1  -5   9       60.15       53.80      7.66 o
   0  -5   9     2709.78     2741.52     64.54 o
   1  -5   9     4943.52     5145.95     72.44 o
   2  -5   9     2886.23     2867.79     47.37 o
   3  -5   9      743.51      733.93     26.26 o
   4  -5   9      684.24      706.05     38.23 o
   5  -5   9     1289.44     1251.07     78.59 o
   6  -5   9     1121.80     1215.43     77.32 o
   7  -5   9      154.64      149.22     30.54 o
  -7  -4   9      520.55      532.55     22.14 o
  -6  -4   9       52.29       45.82      8.76 o
  -5  -4   9      568.01      562.75     24.36 o
  -4  -4   9     2328.16     2325.50     52.53 o
  -3  -4   9      723.28      724.80     24.85 o
  -2  -4   9      520.66      577.18     19.25 o
  -1  -4   9     1662.56     1735.61     37.00 o
   0  -4   9     1193.31     1142.02     26.14 o
   1  -4   9        3.31        4.39      1.48 o
   2  -4   9     1536.20     1648.67     31.60 o
   3  -4   9     1889.35     1849.63     32.61 o
   4  -4   9       37.21       72.05     13.39 o
   5  -4   9        0.58       -0.06      4.43 o
   6  -4   9     1111.43     1153.07     72.23 o
   7  -4   9     1304.57     1264.43     76.04 o
  -7  -3   9      195.64      202.50     11.98 o
  -6  -3   9     1329.48     1369.82     42.66 o
  -5  -3   9      260.50      246.10     16.60 o
  -4  -3   9      143.80      162.04     13.34 o
  -3  -3   9      163.35      169.15     11.78 o
  -2  -3   9      131.05      121.19     10.03 o
  -1  -3   9       37.76       24.06      3.64 o
   0  -3   9     1370.31     1301.70     33.94 o
   1  -3   9     1345.20     1384.59     28.67 o
   2  -3   9      306.28      293.79     14.40 o
   3  -3   9     1195.25     1215.66     23.69 o
   4  -3   9     2719.39     2728.38     54.40 o
   5  -3   9     1342.41     1423.40    119.00 o
   6  -3   9      507.58      502.98     31.91 o
   7  -3   9        9.26        2.55      7.95 o
  -8  -2   9       16.78       -4.14     10.50 o
  -7  -2   9      150.15      118.65     14.18 o
  -6  -2   9     3112.18     3178.00     63.30 o
  -5  -2   9      984.54     1070.92     37.96 o
  -4  -2   9     1337.23     1358.12     36.30 o
  -3  -2   9      333.17      373.09     15.73 o
  -2  -2   9     3391.73     3571.88     64.99 o
  -1  -2   9     6397.37     6640.07    107.04 o
   0  -2   9     2348.32     2203.97     40.01 o
   1  -2   9       19.37       14.48      3.00 o
   2  -2   9      665.62      666.18     17.24 o
   3  -2   9     1077.40     1057.82     21.18 o
   4  -2   9       14.92       10.42      4.52 o
   5  -2   9      177.01      155.05     28.48 o
   6  -2   9      486.81      510.87     29.81 o
   7  -2   9      489.96      449.40     28.80 o
  -8  -1   9      818.40      823.63     34.64 o
  -7  -1   9      250.12      246.33     17.35 o
  -6  -1   9      453.17      448.91     20.61 o
  -5  -1   9      124.89      141.97     12.44 o
  -4  -1   9     1601.65     1807.37     37.66 o
  -3  -1   9     4239.36     4390.69     67.78 o
  -2  -1   9     1531.94     1614.27     31.29 o
  -1  -1   9     4002.05     4354.86     60.68 o
   0  -1   9     2907.38     2922.39     41.65 o
   1  -1   9     3964.10     4181.31     57.19 o
   2  -1   9        3.42        5.19      1.75 o
   3  -1   9     1143.53     1139.67     20.77 o
   4  -1   9     1656.28     1713.95     53.82 o
   5  -1   9      994.85      990.33     35.63 o
   6  -1   9        3.98       -3.59      4.21 o
   7  -1   9      271.27      219.71     21.01 o
  -8   0   9      211.71      210.76     19.19 o
  -7   0   9        0.28       -1.69      3.49 o
  -6   0   9      901.30      915.43     27.52 o
  -5   0   9       38.72       36.35      5.86 o
  -4   0   9       70.10       46.86      6.01 o
  -3   0   9     4100.39     4096.94     55.35 o
  -2   0   9     4931.35     4750.60     56.24 o
  -1   0   9     6567.64     6917.14     69.97 o
   0   0   9      115.64      131.62      8.42 o
   1   0   9     4749.31     4868.57     59.73 o
   2   0   9     5071.61     5163.56     61.02 o
   3   0   9     3845.37     3923.66     49.44 o
   4   0   9     1079.86     1105.73     31.35 o
   5   0   9       39.38       46.72      8.49 o
   6   0   9      951.67      973.24     41.06 o
   7   0   9      548.49      548.46     30.54 o
  -7   1   9      871.62      864.05     35.68 o
  -6   1   9      374.17      347.58     18.13 o
  -5   1   9      364.16      378.06     18.10 o
  -4   1   9      739.57      724.10     18.46 o
  -3   1   9     1656.35     1750.41     28.57 o
  -2   1   9       54.63       37.53      4.40 o
  -1   1   9     1039.87     1050.40     21.05 o
   0   1   9      676.69      618.30     14.46 o
   1   1   9      763.41      862.05     18.31 o
   2   1   9      134.58      124.80      7.71 o
   3   1   9     1384.88     1379.91     28.16 o
   4   1   9     2774.27     2847.41     51.48 o
   5   1   9      343.48      340.79     18.93 o
   6   1   9      554.50      592.49     30.80 o
   7   1   9      908.12      997.90     40.80 o
  -7   2   9      133.34      132.25     15.73 o
  -6   2   9     1253.96     1343.47     44.56 o
  -5   2   9      546.81      546.08     21.31 o
  -4   2   9        0.95        0.18      2.28 o
  -3   2   9      451.22      492.28     14.40 o
  -2   2   9      294.51      269.08     11.83 o
  -1   2   9       43.44       42.66      4.99 o
   0   2   9      490.22      482.62     13.66 o
   1   2   9     3980.74     4056.53     50.15 o
   2   2   9     1893.15     1879.48     31.37 o
   3   2   9      558.95      558.45     16.68 o
   4   2   9     1439.69     1436.64     37.14 o
   5   2   9     1622.22     1772.11     44.92 o
   6   2   9     2211.63     2306.05     58.61 o
   7   2   9      473.75      468.24     26.77 o
  -7   3   9       50.61       28.77      8.05 o
  -6   3   9      149.49      156.33     15.37 o
  -5   3   9     3042.63     3187.81     81.24 o
  -4   3   9     2522.49     2445.97     46.06 o
  -3   3   9      467.26      456.36     15.49 o
  -2   3   9       22.34       34.92      4.35 o
  -1   3   9      922.07      918.43     22.07 o
   0   3   9      729.06      696.33     15.50 o
   1   3   9     1223.74     1111.52     24.61 o
   2   3   9        2.10       -1.46      1.53 o
   3   3   9        4.99        4.93      2.16 o
   4   3   9      269.06      273.41     17.40 o
   5   3   9       84.03       64.02     10.37 o
   6   3   9      488.64      557.93     25.74 o
   7   3   9      416.99      446.09     23.03 o
  -7   4   9      553.53      573.22     49.09 o
  -6   4   9      518.89      538.72     27.13 o
  -5   4   9       13.22       12.35      5.42 o
  -4   4   9      882.66      912.27     37.17 o
  -3   4   9      241.26      247.27     15.77 o
  -2   4   9      981.49      929.10     25.18 o
  -1   4   9       12.47        8.70      2.31 o
   0   4   9      322.25      316.84     12.31 o
   1   4   9     1117.75     1116.00     23.42 o
   2   4   9       94.87       96.21      7.08 o
   3   4   9      835.02      811.34     24.65 o
   4   4   9     1795.97     1805.34     46.42 o
   5   4   9      314.27      368.51     20.86 o
   6   4   9        5.72        2.04      3.96 o
   7   4   9      266.39      229.40     24.00 o
  -7   5   9      201.01      161.82     25.60 o
  -6   5   9      639.19      648.54     46.14 o
  -5   5   9      639.10      652.60     29.00 o
  -4   5   9        0.48       -1.17      2.94 o
  -3   5   9      766.73      811.97     37.86 o
  -2   5   9     4029.34     4097.36     72.26 o
  -1   5   9     5318.17     5389.90     78.83 o
   0   5   9     1495.24     1481.49     33.96 o
   1   5   9      120.29      132.20     10.82 o
   2   5   9     2509.78     2486.74     50.73 o
   3   5   9     2599.42     2580.27     70.75 o
   4   5   9       37.20       33.92      7.77 o
   5   5   9        0.58        6.64      5.12 o
   6   5   9       78.85       53.19     12.23 o
  -6   6   9      193.83      190.33     25.35 o
  -5   6   9      282.70      305.62     26.59 o
  -4   6   9      582.56      621.21     39.49 o
  -3   6   9      298.92      295.75     20.99 o
  -2   6   9      152.91      149.46     14.68 o
  -1   6   9      911.47      908.99     27.13 o
   0   6   9      462.71      446.09     24.29 o
   1   6   9     2513.07     2449.01     52.47 o
   2   6   9        0.79       -0.07      3.23 o
   3   6   9     1186.17     1170.39     46.26 o
   4   6   9     1336.08     1250.42     54.15 o
   5   6   9      570.10      647.13     53.45 o
   6   6   9       42.09       29.10     24.66 o
  -6   7   9      180.45      113.21     20.93 o
  -5   7   9      101.04      100.53     16.17 o
  -4   7   9       65.53       55.45     10.97 o
  -3   7   9      171.04      159.44     18.32 o
  -2   7   9     1097.71     1147.19     45.14 o
  -1   7   9      153.86      152.72     17.67 o
   0   7   9      974.64      956.56     35.21 o
   1   7   9     1816.06     1753.61     49.73 o
   2   7   9     3150.06     3147.28     86.48 o
   3   7   9     1234.20     1288.82     51.06 o
   4   7   9        0.20       -1.58      5.89 o
   5   7   9      771.26      748.86     98.48 o
  -5   8   9      596.64      634.96     75.09 o
  -4   8   9     1305.23     1394.53     65.08 o
  -3   8   9     1005.35      981.82     69.88 o
  -2   8   9        2.17        2.45      4.46 o
  -1   8   9      846.52      740.89     49.99 o
   0   8   9      322.23      338.95     27.43 o
   1   8   9       41.91       29.76      8.50 o
   2   8   9       88.11       61.91     16.12 o
   3   8   9      495.89      485.37     44.46 o
   4   8   9      160.27      137.38     20.01 o
   5   8   9       94.63       43.85     13.13 o
  -4   9   9       35.14       27.76     14.95 o
  -3   9   9      685.94      790.29     52.48 o
  -2   9   9     1006.78     1017.33     45.98 o
  -1   9   9       88.98       95.67     15.20 o
   0   9   9      178.01      167.63     25.95 o
   1   9   9      724.22      655.75     48.89 o
   2   9   9      251.51      280.31     50.59 o
   3   9   9       14.72       13.97     10.91 o
   4   9   9      286.37      360.18     55.68 o
  -3  10   9       59.32       41.88     15.70 o
  -2  10   9      413.09      424.59     34.68 o
  -1  10   9     1372.43     1481.15    104.04 o
   0  10   9     1731.56     1811.34     83.21 o
   1  10   9      394.59      294.95     54.41 o
   2  10   9       11.32       11.14     11.77 o
   3  10   9      256.47      273.00     52.50 o
  -1  11   9       28.92       24.83     11.30 o
   0  11   9      388.31      472.71     51.70 o
   1  11   9      377.48      405.67     66.82 o
  -2 -12  10      147.08      167.66     36.11 o
  -1 -12  10       11.11       -2.33      8.29 o
   0 -12  10      654.72      563.49     42.01 o
   1 -12  10      598.16      601.40     52.49 o
   2 -12  10      180.38      133.44     25.41 o
  -3 -11  10       14.81       -4.21     10.66 o
  -2 -11  10      288.49      260.95     35.51 o
  -1 -11  10       44.31       28.70     12.66 o
   0 -11  10       38.17       16.07      6.61 o
   1 -11  10     1103.61     1302.85     70.25 o
   2 -11  10     1091.39     1064.70     72.23 o
   3 -11  10      467.61      464.54     65.86 o
  -4 -10  10     1696.43     1721.91     78.25 o
  -3 -10  10      901.25      978.47     63.31 o
  -2 -10  10       30.72       13.88     14.95 o
  -1 -10  10      260.49      319.56     29.66 o
   0 -10  10      556.27      571.50     38.31 o
   1 -10  10      469.74      494.56     36.47 o
   2 -10  10       39.52        9.93     12.09 o
   3 -10  10      596.41      578.44     68.41 o
   4 -10  10      498.53      413.95     61.41 o
  -5  -9  10      968.99      967.86     90.04 o
  -4  -9  10      561.57      578.36     36.27 o
  -3  -9  10      860.46      853.61     41.07 o
  -2  -9  10      826.79      800.15     35.66 o
  -1  -9  10      195.82      189.64     22.03 o
   0  -9  10        1.14       -2.42      5.58 o
   1  -9  10      449.15      424.22     32.58 o
   2  -9  10      525.39      520.98     43.53 o
   3  -9  10        1.76        5.77      6.19 o
   4  -9  10      209.91      149.86     34.36 o
   5  -9  10     1071.29     1176.62     90.68 o
  -6  -8  10       24.79       15.11      6.81 o
  -5  -8  10      726.38      710.24     35.18 o
  -4  -8  10     2017.02     2125.47     57.26 o
  -3  -8  10      417.79      356.88     23.63 o
  -2  -8  10      281.01      314.22     25.44 o
  -1  -8  10     2954.30     3026.43    142.36 o
   0  -8  10     3402.11     3424.72    134.59 o
   1  -8  10     1158.88     1158.96     75.09 o
   2  -8  10        3.71       -3.82      5.62 o
   3  -8  10      809.10      783.25     47.57 o
   4  -8  10      708.51      749.62     71.59 o
   5  -8  10      101.08       56.00     21.00 o
   6  -8  10      242.72      272.68     48.04 o
  -6  -7  10      674.48      691.02     33.22 o
  -5  -7  10       64.81       54.62      8.75 o
  -4  -7  10       36.04       11.28      5.61 o
  -3  -7  10     1508.53     1601.87     52.79 o
  -2  -7  10     1630.11     1630.69     45.81 o
  -1  -7  10      349.84      392.20     26.82 o
   0  -7  10      465.06      472.28     41.75 o
   1  -7  10     1579.05     1698.64    169.75 o
   2  -7  10       94.04       67.13     14.35 o
   3  -7  10      522.71      503.55     39.15 o
   4  -7  10      317.20      156.22     32.45 o
   5  -7  10      622.75      549.17     60.14 o
   6  -7  10      146.84      169.27     35.32 o
  -6  -6  10       11.51        2.56      4.80 o
  -5  -6  10       83.08       83.78     13.02 o
  -4  -6  10        0.73       -3.75      3.84 o
  -3  -6  10      765.15      688.84     24.23 o
  -2  -6  10      685.28      704.80     30.54 o
  -1  -6  10     2363.91     2532.53     58.05 o
   0  -6  10       18.73       14.90      5.56 o
   1  -6  10        5.46        0.58      2.78 o
   2  -6  10     3456.58     3574.33     80.28 o
   3  -6  10     2867.64     2738.56     90.56 o
   4  -6  10     1706.82     1625.25     96.73 o
   5  -6  10        0.07        2.55      8.59 o
   6  -6  10      839.80      772.53     64.91 o
  -7  -5  10     1023.39     1065.51     58.36 o
  -6  -5  10      532.30      502.32     48.04 o
  -5  -5  10        9.17        3.93      4.84 o
  -4  -5  10     1312.22     1269.89     38.58 o
  -3  -5  10      816.49      811.37     26.31 o
  -2  -5  10      411.27      396.41     17.65 o
  -1  -5  10       83.31       89.52     11.47 o
   0  -5  10      985.65     1009.25     28.73 o
   1  -5  10     1040.05     1096.86     26.60 o
   2  -5  10       14.18        4.42      2.45 o
   3  -5  10      151.78      124.37     13.79 o
   4  -5  10     1148.80     1253.61     80.82 o
   5  -5  10      417.15      485.54     53.14 o
   6  -5  10      182.04      175.95     34.04 o
   7  -5  10      134.01      142.86     30.54 o
  -7  -4  10        8.98        5.88      4.50 o
  -6  -4  10      384.43      409.63     25.02 o
  -5  -4  10     1313.97     1371.55     40.53 o
  -4  -4  10      494.69      475.92     23.05 o
  -3  -4  10      223.70      215.08     13.80 o
  -2  -4  10       24.91       22.25      6.07 o
  -1  -4  10       87.97       87.73      7.09 o
   0  -4  10     1226.06     1190.29     31.35 o
   1  -4  10      856.41      826.33     23.40 o
   2  -4  10     1725.78     1710.04     40.42 o
   3  -4  10      157.82      157.89     13.43 o
   4  -4  10      414.34      358.27     43.27 o
   5  -4  10     2155.82     2276.23    111.68 o
   6  -4  10     1322.56     1428.29     84.95 o
   7  -4  10      250.89      244.04     37.54 o
  -7  -3  10       34.63       24.63      9.09 o
  -6  -3  10      159.11      144.56     15.51 o
  -5  -3  10     2113.75     2097.68     51.14 o
  -4  -3  10     2789.89     2915.06     75.36 o
  -3  -3  10     1460.55     1500.21     34.76 o
  -2  -3  10      278.94      298.05     20.45 o
  -1  -3  10     2320.26     2405.65     46.24 o
   0  -3  10     3919.04     3976.45     58.94 o
   1  -3  10     3982.29     4026.93     72.68 o
   2  -3  10       10.23       12.09      2.73 o
   3  -3  10     1054.91     1082.81     23.19 o
   4  -3  10     1126.78     1147.11     49.40 o
   5  -3  10       13.99        0.32      7.32 o
   6  -3  10       37.14       32.45     15.59 o
   7  -3  10      733.78      844.12     59.82 o
  -7  -2  10     1167.49     1262.10     55.84 o
  -6  -2  10      550.90      596.85     24.48 o
  -5  -2  10      781.78      802.89     28.02 o
  -4  -2  10       52.55       39.92      9.72 o
  -3  -2  10     1249.51     1352.03     36.34 o
  -2  -2  10     2219.95     2262.42     57.37 o
  -1  -2  10     3647.75     3808.27     57.12 o
   0  -2  10        0.21        3.93      1.84 o
   1  -2  10     1793.96     1896.61     36.55 o
   2  -2  10     2273.74     2269.02     38.38 o
   3  -2  10       24.29       17.41      5.52 o
   4  -2  10      300.01      292.62     25.37 o
   5  -2  10      764.71      852.32     41.05 o
   6  -2  10      191.65      191.86     31.50 o
   7  -2  10        4.17        7.00      8.59 o
  -7  -1  10        7.77        7.35      5.25 o
  -6  -1  10      367.43      324.50     24.37 o
  -5  -1  10      562.44      583.88     23.25 o
  -4  -1  10       79.06       83.73      9.62 o
  -3  -1  10      401.86      428.84     18.52 o
  -2  -1  10     2327.68     2185.44     72.66 o
  -1  -1  10     6074.82     6189.46     81.35 o
   0  -1  10     5229.51     5309.44     71.18 o
   1  -1  10      396.58      384.92     14.89 o
   2  -1  10     1284.64     1318.12     27.49 o
   3  -1  10     2943.28     3086.59     42.32 o
   4  -1  10     1322.44     1419.72     43.42 o
   5  -1  10      592.86      602.58     30.61 o
   6  -1  10       37.75       21.14      8.75 o
   7  -1  10      105.90       66.82     17.82 o
  -7   0  10     1286.34     1253.96     44.96 o
  -6   0  10      400.59      398.61     32.15 o
  -5   0  10       25.41       21.21      4.79 o
  -4   0  10      371.03      398.41     24.35 o
  -3   0  10     3478.20     3622.29     49.40 o
  -2   0  10     1167.84     1136.58     22.98 o
  -1   0  10       20.57       20.18      2.90 o
   0   0  10     2197.46     2346.33     35.91 o
   1   0  10     2379.54     2440.30     38.03 o
   2   0  10      429.51      461.37     13.08 o
   3   0  10       89.71       89.67      7.47 o
   4   0  10     2248.21     2305.12     59.41 o
   5   0  10      620.74      668.73     29.57 o
   6   0  10      280.81      275.82     24.37 o
   7   0  10       46.66       24.50     11.14 o
  -7   1  10      169.28      162.53     18.33 o
  -6   1  10       41.87       29.54      9.52 o
  -5   1  10      931.26     1029.63     33.47 o
  -4   1  10     1141.45     1182.22     27.15 o
  -3   1  10        0.02       -1.84      1.68 o
  -2   1  10     1950.42     2021.05     33.27 o
  -1   1  10      717.70      727.47     17.89 o
   0   1  10      143.76      169.58      9.29 o
   1   1  10     3195.82     3238.49     43.71 o
   2   1  10     3792.40     3742.62     51.00 o
   3   1  10     2729.94     2748.88     48.96 o
   4   1  10      401.82      392.20     29.58 o
   5   1  10      311.66      303.76     21.99 o
   6   1  10     1607.40     1583.09     57.59 o
   7   1  10      798.38      817.21     38.36 o
  -7   2  10     1407.17     1488.83     51.31 o
  -6   2  10      432.67      450.68     32.84 o
  -5   2  10        8.89        8.53      4.09 o
  -4   2  10     3023.33     3023.87     53.11 o
  -3   2  10     2893.92     3005.22     44.92 o
  -2   2  10     1753.47     1703.96     32.82 o
  -1   2  10        1.45        0.77      1.76 o
   0   2  10     1707.70     1779.31     28.54 o
   1   2  10      860.96      833.08     20.39 o
   2   2  10      119.72       97.25      7.35 o
   3   2  10       74.20       69.68      6.04 o
   4   2  10     1193.36     1219.98     41.24 o
   5   2  10      512.62      524.44     23.81 o
   6   2  10        0.11        3.08      3.78 o
   7   2  10     1007.11     1162.62     67.14 o
  -7   3  10       97.34       77.30     12.14 o
  -6   3  10     1469.52     1529.71     47.03 o
  -5   3  10     1737.75     1839.46     71.32 o
  -4   3  10      631.95      648.77     22.18 o
  -3   3  10      592.53      614.57     20.58 o
  -2   3  10      230.33      216.71     14.38 o
  -1   3  10      690.21      658.29     22.38 o
   0   3  10      501.96      538.85     14.92 o
   1   3  10      429.66      455.13     21.13 o
   2   3  10      217.17      223.54     10.90 o
   3   3  10     1263.17     1290.41     38.28 o
   4   3  10      831.08      832.24     33.86 o
   5   3  10     1284.39     1296.45     43.81 o
   6   3  10     1341.46     1385.10     57.49 o
   7   3  10      143.79      154.54     21.02 o
  -7   4  10       52.25       32.76      9.00 o
  -6   4  10       16.65       17.21      6.06 o
  -5   4  10     1221.06     1265.44     41.29 o
  -4   4  10     2532.73     2627.90     61.14 o
  -3   4  10      466.59      431.91     37.59 o
  -2   4  10      854.21      923.35     31.88 o
  -1   4  10     2491.42     2493.51     49.85 o
   0   4  10     3698.71     3815.01     61.40 o
   1   4  10     2922.81     2823.31     46.08 o
   2   4  10      306.47      270.90     16.28 o
   3   4  10      199.90      147.28     17.30 o
   4   4  10     1592.79     1629.88     54.06 o
   5   4  10      288.70      293.22     24.36 o
   6   4  10      120.38      143.15     23.55 o
  -6   5  10      469.65      425.14     30.81 o
  -5   5  10      444.52      514.88     52.51 o
  -4   5  10      142.83      101.06     20.07 o
  -3   5  10     1901.22     1949.84     52.75 o
  -2   5  10      861.91      848.98     39.17 o
  -1   5  10      266.80      261.77     16.09 o
   0   5  10      167.51      175.75     14.17 o
   1   5  10      276.35      284.61     20.57 o
   2   5  10      494.99      462.32     21.24 o
   3   5  10      462.75      443.41     29.67 o
   4   5  10      169.17      153.34     18.90 o
   5   5  10      392.46      370.76     28.05 o
   6   5  10      155.25      168.21     29.59 o
  -6   6  10       61.62       39.91     21.64 o
  -5   6  10        0.94        2.04      5.88 o
  -4   6  10       47.40       54.69     10.64 o
  -3   6  10        0.00        5.22      3.99 o
  -2   6  10      886.40      952.33     34.84 o
  -1   6  10     2451.34     2447.63     69.12 o
   0   6  10      552.60      528.29     26.53 o
   1   6  10      691.73      667.36     28.62 o
   2   6  10     2216.06     2066.15     55.94 o
   3   6  10     2203.93     2335.42     71.50 o
   4   6  10     1338.90     1341.73     52.67 o
   5   6  10       17.14       23.37     15.27 o
   6   6  10      234.95      226.05     28.12 o
  -5   7  10        1.35       -3.98      5.85 o
  -4   7  10       17.29       25.60     10.16 o
  -3   7  10     1472.77     1345.44     51.71 o
  -2   7  10     1265.92     1300.76     50.18 o
  -1   7  10      200.83      182.15     20.11 o
   0   7  10     1087.44     1022.89     42.64 o
   1   7  10      714.45      720.24     31.81 o
   2   7  10      203.48      232.50     30.89 o
   3   7  10      302.38      277.99     29.30 o
   4   7  10      241.40      235.34     33.40 o
   5   7  10      383.12      311.75     34.04 o
  -5   8  10      579.79      669.28     49.34 o
  -4   8  10      377.64      395.14     38.95 o
  -3   8  10      257.63      221.59     24.06 o
  -2   8  10       15.58        7.70      6.54 o
  -1   8  10       71.46       53.59     11.34 o
   0   8  10      623.56      584.82     42.60 o
   1   8  10      653.39      712.52     50.38 o
   2   8  10      679.11      656.49     50.96 o
   3   8  10      109.14       91.72     21.25 o
   4   8  10        2.41        1.91     10.18 o
  -4   9  10      992.99      964.82    115.98 o
  -3   9  10      820.65      873.91     45.88 o
  -2   9  10      176.82      144.92     28.98 o
  -1   9  10       59.40       29.09      9.12 o
   0   9  10      718.19      680.53     51.95 o
   1   9  10     1204.61     1132.07     91.95 o
   2   9  10      244.99      229.72     47.73 o
   3   9  10      110.10      116.77     33.73 o
  -3  10  10      601.44      569.53     48.16 o
  -2  10  10      676.91      765.81     45.88 o
  -1  10  10      240.80      253.54     48.20 o
   0  10  10      117.24      171.18     41.04 o
   1  10  10      282.55      289.22     55.68 o
   2  10  10      263.27      220.18     48.36 o
  -1 -12  11      594.14      562.42     55.84 o
   0 -12  11      261.64      275.99     30.87 o
   1 -12  11        6.90        4.34      8.23 o
  -3 -11  11     1350.38     1469.76     76.27 o
  -2 -11  11      568.22      499.04     48.21 o
  -1 -11  11       39.35       34.00     11.68 o
   0 -11  11      454.32      477.27     38.00 o
   1 -11  11      535.99      549.11     49.93 o
   2 -11  11     1221.66     1218.21     69.07 o
   3 -11  11       60.63       45.50     19.73 o
  -4 -10  11     1072.93     1143.31     85.59 o
  -3 -10  11      469.22      453.73     43.56 o
  -2 -10  11       20.46        8.43      7.65 o
  -1 -10  11      284.03      252.97     26.83 o
   0 -10  11      218.03      218.96     25.92 o
   1 -10  11       46.85       10.80      9.60 o
   2 -10  11      332.06      317.66     37.57 o
   3 -10  11      233.90      234.81     45.18 o
   4 -10  11       28.67       27.36     20.36 o
  -5  -9  11      376.73      378.56     38.41 o
  -4  -9  11      354.58      323.38     29.35 o
  -3  -9  11     2042.03     2093.12    123.18 o
  -2  -9  11      179.11      166.09     27.36 o
  -1  -9  11       26.56       17.87      9.32 o
   0  -9  11     1154.93     1220.11     62.41 o
   1  -9  11     1479.46     1470.25     58.09 o
   2  -9  11      158.58      131.93     23.28 o
   3  -9  11        4.86       -3.82      8.27 o
   4  -9  11      529.16      582.26     68.41 o
   5  -9  11      329.82      370.36     58.54 o
  -5  -8  11     1358.77     1364.61     52.23 o
  -4  -8  11       39.88       24.13      8.97 o
  -3  -8  11       24.48       26.13     12.89 o
  -2  -8  11     3147.48     3241.51     85.77 o
  -1  -8  11     1751.33     1752.44     59.34 o
   0  -8  11      284.00      270.08     31.93 o
   1  -8  11      228.30      214.24     29.24 o
   2  -8  11     1087.55     1110.42     58.49 o
   3  -8  11      153.56      167.40     29.27 o
   4  -8  11       66.47       62.68     23.23 o
   5  -8  11       22.90       25.77     15.27 o
  -6  -7  11       17.86        7.68      6.27 o
  -5  -7  11        4.86        7.60      5.44 o
  -4  -7  11      499.64      499.35     49.30 o
  -3  -7  11      271.78      283.83     24.17 o
  -2  -7  11      416.18      393.21     27.70 o
  -1  -7  11     2101.08     2028.20     62.38 o
   0  -7  11     2754.68     2849.41    133.01 o
   1  -7  11     1401.44     1458.89     65.00 o
   2  -7  11      183.43      223.97     28.35 o
   3  -7  11     1024.50     1054.03     55.22 o
   4  -7  11     2522.57     2584.23    133.63 o
   5  -7  11      444.79      440.67     56.32 o
   6  -7  11        7.69       -6.36     11.14 o
  -6  -6  11      717.01      700.86     33.16 o
  -5  -6  11      586.24      550.69     31.54 o
  -4  -6  11        0.15        2.31      3.99 o
  -3  -6  11      461.12      453.90     27.93 o
  -2  -6  11     2360.08     2357.35     49.65 o
  -1  -6  11      919.68      907.45     37.94 o
   0  -6  11        6.04        9.97      4.53 o
   1  -6  11     2372.85     2282.23     81.88 o
   2  -6  11     1904.95     1959.85     75.12 o
   3  -6  11      481.73      542.17     40.45 o
   4  -6  11       63.84       37.23     18.77 o
   5  -6  11      745.12      821.21     68.41 o
   6  -6  11      826.39     1001.30     76.68 o
  -7  -5  11      857.39      823.75     34.25 o
  -6  -5  11      101.11       52.19     23.86 o
  -5  -5  11      358.97      336.69     24.40 o
  -4  -5  11      600.51      595.57     26.58 o
  -3  -5  11      406.45      421.12     19.57 o
  -2  -5  11        2.81        2.66      2.40 o
  -1  -5  11      471.24      476.16     18.52 o
   0  -5  11       21.44       14.35      5.92 o
   1  -5  11        7.69        0.11      2.67 o
   2  -5  11      813.18      813.37     44.21 o
   3  -5  11     1509.40     1450.56     61.60 o
   4  -5  11     1869.79     1872.47    104.04 o
   5  -5  11       43.88       18.77     13.05 o
   6  -5  11      861.03      872.44     68.73 o
  -7  -4  11      814.31      826.57     43.31 o
  -6  -4  11     1072.23     1162.70     52.58 o
  -5  -4  11       32.70       26.32      7.73 o
  -4  -4  11     2064.93     2088.02     51.89 o
  -3  -4  11     2154.93     2236.52     46.64 o
  -2  -4  11     1839.14     1893.17     45.37 o
  -1  -4  11      135.08      117.27     11.21 o
   0  -4  11       28.93       23.11      5.90 o
   1  -4  11     2461.17     2475.90     56.26 o
   2  -4  11     2492.68     2474.46     65.12 o
   3  -4  11      163.60      129.67     25.30 o
   4  -4  11      553.24      553.63     55.04 o
   5  -4  11     1217.73     1290.21     82.41 o
   6  -4  11      629.04      540.90     56.00 o
   7  -4  11        0.27       17.50     11.77 o
  -7  -3  11       28.37       22.12      7.47 o
  -6  -3  11      759.66      784.07     35.57 o
  -5  -3  11     4301.78     4420.57     85.71 o
  -4  -3  11     1651.37     1702.52     44.98 o
  -3  -3  11       45.08       34.42      7.57 o
  -2  -3  11      415.31      434.19     21.26 o
  -1  -3  11     1817.48     1882.62     41.18 o
   0  -3  11      665.35      626.06     23.82 o
   1  -3  11     1468.97     1527.95     32.92 o
   2  -3  11      358.51      355.69     14.51 o
   3  -3  11      295.11      305.97     27.95 o
   4  -3  11       62.15       27.68     12.41 o
   5  -3  11       32.81       25.14     12.41 o
   6  -3  11      650.18      653.22     55.68 o
   7  -3  11        2.94       14.00      9.55 o
  -7  -2  11       52.43       32.99     10.34 o
  -6  -2  11      415.91      403.86     25.64 o
  -5  -2  11      751.76      787.00     33.17 o
  -4  -2  11     1284.66     1346.32     38.89 o
  -3  -2  11     1861.98     1955.01     56.49 o
  -2  -2  11      123.33       96.65     13.48 o
  -1  -2  11     1855.56     1952.06     38.33 o
   0  -2  11     3528.11     3565.68     82.01 o
   1  -2  11     3142.70     3037.80     45.40 o
   2  -2  11     1509.47     1550.05     31.31 o
   3  -2  11      247.36      283.60     22.14 o
   4  -2  11     1791.71     1709.24     92.59 o
   5  -2  11      696.70      662.76     55.04 o
   6  -2  11       42.20       26.09     12.73 o
   7  -2  11       89.03      122.18     25.45 o
  -7  -1  11      245.51      240.55     21.90 o
  -6  -1  11      744.73      723.67     29.52 o
  -5  -1  11      723.80      784.72     29.34 o
  -4  -1  11      223.57      225.77     23.36 o
  -3  -1  11        5.39        3.41      2.65 o
  -2  -1  11     6925.29     7265.43    104.10 o
  -1  -1  11     2343.78     2455.11     40.50 o
   0  -1  11      421.33      402.55     15.66 o
   1  -1  11      315.56      313.85     16.23 o
   2  -1  11     3070.07     3137.43     57.09 o
   3  -1  11     1139.16     1186.51     25.04 o
   4  -1  11      413.26      428.65     29.62 o
   5  -1  11      154.10      137.13     28.64 o
   6  -1  11      878.64      901.71     63.64 o
   7  -1  11        1.45        3.50      9.23 o
  -7   0  11      399.88      434.64     47.70 o
  -6   0  11      753.50      737.46     30.20 o
  -5   0  11       71.39       52.73      8.32 o
  -4   0  11        1.12        0.22      2.54 o
  -3   0  11      665.10      660.91     19.24 o
  -2   0  11       79.07       58.81      5.42 o
  -1   0  11     1135.75     1174.03     22.07 o
   0   0  11     1548.04     1596.72     26.73 o
   1   0  11        8.04        6.84      2.51 o
   2   0  11     1355.14     1336.66     27.09 o
   3   0  11     1909.61     1951.70     39.06 o
   4   0  11      734.94      759.00     31.32 o
   5   0  11      944.34      981.44     45.31 o
   6   0  11       51.71       70.95     18.45 o
   7   0  11      623.25      648.76     51.23 o
  -7   1  11      877.38      923.72     39.82 o
  -6   1  11      917.51      873.35     33.91 o
  -5   1  11       84.16       67.94      9.78 o
  -4   1  11        3.81        5.53      3.31 o
  -3   1  11      559.01      559.51     24.97 o
  -2   1  11     2631.14     2724.03     41.63 o
  -1   1  11      984.29     1054.55     21.98 o
   0   1  11      234.94      218.96     11.05 o
   1   1  11     1706.86     1798.82     32.92 o
   2   1  11      231.10      212.97     16.00 o
   3   1  11      113.48       97.87      7.91 o
   4   1  11        0.72        2.16      3.36 o
   5   1  11      524.32      678.99     55.36 o
   6   1  11      708.83      773.49     58.54 o
   7   1  11       66.96       57.27     16.55 o
  -7   2  11      160.69      167.35     19.52 o
  -6   2  11       82.65       88.97     12.05 o
  -5   2  11     1578.04     1697.26     47.46 o
  -4   2  11     2409.26     2528.66     53.73 o
  -3   2  11     1427.87     1383.05     32.79 o
  -2   2  11        2.30       -0.53      1.91 o
  -1   2  11      454.31      470.33     15.76 o
   0   2  11      752.05      836.23     20.33 o
   1   2  11        3.75        2.87      2.30 o
   2   2  11      851.98      834.51     26.13 o
   3   2  11     1306.15     1315.09     35.86 o
   4   2  11      111.30      106.48     20.05 o
   5   2  11      260.08      191.24     30.07 o
   6   2  11      973.11     1007.66     68.09 o
   7   2  11      705.52      767.12     56.32 o
  -7   3  11      290.62      271.80     25.06 o
  -6   3  11      203.36      220.52     25.71 o
  -5   3  11       10.60        6.29      4.82 o
  -4   3  11     1739.27     1728.84     60.16 o
  -3   3  11     2920.46     2985.39     54.01 o
  -2   3  11     1908.54     1917.03     43.73 o
  -1   3  11        0.00        2.38      2.85 o
   0   3  11     1524.10     1576.10     36.45 o
   1   3  11     4770.21     5011.31     80.46 o
   2   3  11     1506.14     1435.85     39.60 o
   3   3  11        0.78        2.55      3.42 o
   4   3  11      375.83      335.15     30.76 o
   5   3  11      551.83      544.18     42.16 o
   6   3  11       53.16       42.76     11.60 o
  -6   4  11      621.99      562.04     42.51 o
  -5   4  11     1001.51     1102.19     45.82 o
  -4   4  11      963.91      948.17     62.10 o
  -3   4  11      209.35      172.61     23.38 o
  -2   4  11      944.20      845.32     37.47 o
  -1   4  11     2740.61     2847.15     57.40 o
   0   4  11      683.77      734.87     28.08 o
   1   4  11      190.66      181.53     14.36 o
   2   4  11      532.31      545.28     22.51 o
   3   4  11     1558.35     1650.57     72.26 o
   4   4  11      174.37      132.93     25.14 o
   5   4  11      195.03      221.02     26.73 o
   6   4  11      798.26      713.91     87.34 o
  -6   5  11      135.34      139.54     27.36 o
  -5   5  11        5.69        0.25      5.50 o
  -4   5  11      267.72      248.67     23.63 o
  -3   5  11        2.03        0.03      3.40 o
  -2   5  11        2.15        2.42      2.75 o
  -1   5  11     1182.87     1266.12     46.78 o
   0   5  11     2280.54     2348.10     65.95 o
   1   5  11     1319.39     1309.88     40.89 o
   2   5  11      371.34      363.40     24.69 o
   3   5  11     1797.45     1856.02     62.26 o
   4   5  11     2127.86     2131.13     68.47 o
   5   5  11     1808.25     1783.67     74.56 o
   6   5  11       53.93       45.54     12.90 o
  -6   6  11     1298.13     1373.94     67.16 o
  -5   6  11      419.00      438.20     32.90 o
  -4   6  11      260.89      183.86     25.68 o
  -3   6  11      656.74      692.49     37.68 o
  -2   6  11      741.04      683.47     36.73 o
  -1   6  11      725.22      731.34     35.49 o
   0   6  11       68.10       32.72     12.84 o
   1   6  11      184.68      170.84     16.70 o
   2   6  11      717.89      653.21     47.36 o
   3   6  11      850.30      827.59     41.81 o
   4   6  11        6.03        4.01      8.37 o
   5   6  11      104.70       87.81     17.83 o
  -5   7  11      245.26      253.00     32.15 o
  -4   7  11      578.04      527.00     43.21 o
  -3   7  11      291.63      340.14     29.26 o
  -2   7  11      282.92      265.12     26.17 o
  -1   7  11       65.68       38.03      9.71 o
   0   7  11       66.58       48.21     10.56 o
   1   7  11        2.47        5.01      4.35 o
   2   7  11      408.07      335.90     46.14 o
   3   7  11      707.55      641.03     50.70 o
   4   7  11      177.00      168.32     37.54 o
   5   7  11       88.91       70.64     22.59 o
  -4   8  11        4.54       -2.20      6.65 o
  -3   8  11     1369.77     1408.92     56.52 o
  -2   8  11     1294.94     1259.40     52.49 o
  -1   8  11      348.98      365.85     30.79 o
   0   8  11      152.24      145.03     20.91 o
   1   8  11      560.63      548.44     46.25 o
   2   8  11      312.24      317.22     54.73 o
   3   8  11      115.65       74.73     19.66 o
   4   8  11      127.20      176.27     40.73 o
  -3   9  11      221.61      203.11     24.64 o
  -2   9  11      129.85      140.40     20.64 o
  -1   9  11      532.19      487.30     36.19 o
   0   9  11      447.44      401.32     52.82 o
   1   9  11      147.90       86.54     28.64 o
   2   9  11      111.62       49.64     21.32 o
   3   9  11       76.44       69.36     25.77 o
  -2  10  11        0.71       -5.41      6.05 o
  -1  10  11      269.89      298.04     58.54 o
   0  10  11      663.71      717.44     57.89 o
   1  10  11     1593.84     1695.24    123.77 o
  -2 -11  12      457.05      459.49     70.48 o
  -1 -11  12      104.28       34.24     12.32 o
   0 -11  12      265.76      311.90     32.00 o
   1 -11  12      264.97      263.05     58.70 o
   2 -11  12       13.59       19.73     11.47 o
  -3 -10  12      319.74      303.59     37.73 o
  -2 -10  12      936.15      931.30     96.57 o
  -1 -10  12      492.78      507.33     45.33 o
   0 -10  12       12.63        5.75      6.57 o
   1 -10  12      325.43      292.68     37.00 o
   2 -10  12      914.44      997.82     62.76 o
   3 -10  12      307.01      255.50     51.23 o
  -4  -9  12     2133.72     2316.50     76.47 o
  -3  -9  12      535.63      553.40     47.35 o
  -2  -9  12       62.03       73.82     25.45 o
  -1  -9  12      722.07      711.61     51.15 o
   0  -9  12     1719.50     1649.40    121.38 o
   1  -9  12     1547.75     1513.23     73.49 o
   2  -9  12       51.96       55.75     18.93 o
   3  -9  12      405.68      378.31     56.95 o
   4  -9  12      575.44      642.40     73.50 o
  -5  -8  12      156.69      129.10     23.01 o
  -4  -8  12       26.97       17.30     25.14 o
  -3  -8  12      558.53      534.45     60.61 o
  -2  -8  12      202.99      182.04     25.86 o
  -1  -8  12        7.58        4.25      6.18 o
   0  -8  12      600.53      494.10     48.36 o
   1  -8  12      790.26      742.76     70.32 o
   2  -8  12      773.08      835.15     52.87 o
   3  -8  12      192.60      227.81     44.86 o
   4  -8  12      360.36      425.72     60.45 o
   5  -8  12      795.17      880.71     82.41 o
  -5  -7  12      355.36      336.25     43.75 o
  -4  -7  12      289.99      266.44     34.36 o
  -3  -7  12       50.02       27.54     10.09 o
  -2  -7  12     1202.05     1256.94     48.66 o
  -1  -7  12     2051.09     1962.88     62.92 o
   0  -7  12      663.94      673.48     46.57 o
   1  -7  12     1003.51      944.34     52.68 o
   2  -7  12      483.52      513.93     75.57 o
   3  -7  12     1328.57     1419.37     66.93 o
   4  -7  12      821.43      736.58     72.54 o
   5  -7  12        7.22        5.41     11.77 o
  -6  -6  12      820.93      923.93     49.97 o
  -5  -6  12      248.44      257.12     24.21 o
  -4  -6  12      113.16      129.33     21.26 o
  -3  -6  12     1326.20     1313.10     48.10 o
  -2  -6  12      425.48      457.74     29.27 o
  -1  -6  12      271.49      261.21     31.49 o
   0  -6  12     1838.47     1858.60     92.80 o
   1  -6  12      116.38      103.92     19.06 o
   2  -6  12      405.78      427.64     37.46 o
   3  -6  12      304.18      323.23     33.71 o
   4  -6  12      887.85      931.30     74.77 o
   5  -6  12      553.26      621.72     65.86 o
   6  -6  12      213.97      259.63     44.86 o
  -6  -5  12      340.91      319.60     30.92 o
  -5  -5  12     1837.11     1829.13     58.60 o
  -4  -5  12      452.12      402.32     27.06 o
  -3  -5  12      646.55      664.14     27.99 o
  -2  -5  12     1418.05     1401.81     41.93 o
  -1  -5  12     2911.42     2936.04     76.43 o
   0  -5  12      212.83      191.44     16.97 o
   1  -5  12      779.40      776.56     44.21 o
   2  -5  12     1769.70     1788.94     71.66 o
   3  -5  12      876.54      888.42     48.15 o
   4  -5  12       17.43       17.82     12.41 o
   5  -5  12      259.22      323.27     48.68 o
   6  -5  12      889.71     1015.30     77.32 o
  -6  -4  12      136.09       92.05     16.83 o
  -5  -4  12      287.08      316.13     24.56 o
  -4  -4  12     3540.15     3623.09     86.85 o
  -3  -4  12     3802.66     3858.14     68.13 o
  -2  -4  12      923.90      893.88     31.66 o
  -1  -4  12        2.82        3.25      2.87 o
   0  -4  12     2973.62     3080.01     66.41 o
   1  -4  12      502.63      493.45     27.94 o
   2  -4  12      523.58      548.25     26.57 o
   3  -4  12      188.73      189.64     24.29 o
   4  -4  12      232.09      279.68     43.59 o
   5  -4  12       17.45        8.91      9.86 o
   6  -4  12      109.92      114.54     29.91 o
  -7  -3  12        8.61       14.16      8.10 o
  -6  -3  12      688.48      654.72     69.04 o
  -5  -3  12       65.61       61.42     12.45 o
  -4  -3  12       89.45       77.66     11.99 o
  -3  -3  12     1892.73     1946.74     49.37 o
  -2  -3  12     1947.25     2008.41     58.37 o
  -1  -3  12      423.47      429.41     22.65 o
   0  -3  12       32.71       33.15      6.41 o
   1  -3  12     1008.29      967.85     27.92 o
   2  -3  12     2582.78     2508.81     62.47 o
   3  -3  12     1955.66     1818.78     95.61 o
   4  -3  12      224.46      242.13     40.41 o
   5  -3  12      793.19      839.99     66.50 o
   6  -3  12      708.66      633.81     60.45 o
  -7  -2  12       28.66        9.91      6.13 o
  -6  -2  12      292.93      225.77     26.73 o
  -5  -2  12     1632.61     1599.32     52.40 o
  -4  -2  12      978.71     1058.08     40.29 o
  -3  -2  12      241.50      212.63     16.83 o
  -2  -2  12       60.84       50.63      7.61 o
  -1  -2  12     1928.65     2019.17     49.78 o
   0  -2  12     3948.83     4133.33     69.45 o
   1  -2  12     1550.86     1514.29     35.88 o
   2  -2  12       33.38       17.81      4.96 o
   3  -2  12     1559.81     1603.22     63.23 o
   4  -2  12     1072.96      928.12     68.41 o
   5  -2  12      534.79      434.63     50.27 o
   6  -2  12        0.27        7.95     10.50 o
  -7  -1  12      471.99      538.62     32.70 o
  -6  -1  12     1895.86     2000.41     54.13 o
  -5  -1  12      210.46      215.81     25.07 o
  -4  -1  12      124.51       95.29     17.13 o
  -3  -1  12       68.14       59.29      7.23 o
  -2  -1  12        5.24        2.00      4.43 o
  -1  -1  12        3.90        1.78      2.13 o
   0  -1  12      353.28      350.52     16.39 o
   1  -1  12     1456.45     1542.37     36.17 o
   2  -1  12      123.48      117.74     12.90 o
   3  -1  12      188.68      183.76     17.06 o
   4  -1  12     1324.46     1243.12     80.50 o
   5  -1  12      913.54     1095.16     74.77 o
   6  -1  12        9.88       13.05      9.55 o
  -7   0  12      100.04       87.68     13.88 o
  -6   0  12      555.82      541.21     32.38 o
  -5   0  12      903.17      903.44     33.52 o
  -4   0  12      228.71      245.30     18.68 o
  -3   0  12       43.13       40.49      5.75 o
  -2   0  12      186.82      188.52     11.42 o
  -1   0  12     1472.77     1513.50     27.98 o
   0   0  12      350.71      364.94     12.59 o
   1   0  12      206.66      164.02     18.41 o
   2   0  12     1658.88     1661.57     62.87 o
   3   0  12     2066.80     2065.62     52.79 o
   4   0  12       11.18       17.18     10.82 o
   5   0  12      129.85      154.00     30.86 o
   6   0  12     1018.87     1106.30     74.45 o
  -7   1  12      970.73     1063.55     44.78 o
  -6   1  12     1136.86     1107.34     39.20 o
  -5   1  12       19.87       13.50      5.49 o
  -4   1  12      164.99      198.98     22.18 o
  -3   1  12     2538.12     2695.06     56.04 o
  -2   1  12     1181.53     1125.44     29.08 o
  -1   1  12      280.26      263.92     13.42 o
   0   1  12       11.59       10.10      3.25 o
   1   1  12      878.43      984.13     32.65 o
   2   1  12      126.12       98.27     12.37 o
   3   1  12       33.40       30.27      7.34 o
   4   1  12     1733.83     1852.42    102.13 o
   5   1  12       17.91       26.09     14.64 o
   6   1  12      182.97      122.18     28.32 o
  -7   2  12       40.86       37.37      9.27 o
  -6   2  12      141.18      147.24     25.22 o
  -5   2  12      301.17      271.37     20.94 o
  -4   2  12        4.10        5.58      3.28 o
  -3   2  12      836.81      789.04     24.63 o
  -2   2  12     1096.73     1117.55     31.87 o
  -1   2  12     1598.78     1647.57     36.95 o
   0   2  12       11.50       14.01      3.46 o
   1   2  12      345.83      341.63     20.43 o
   2   2  12     1301.59     1374.57     53.36 o
   3   2  12       63.51       79.14     11.15 o
   4   2  12       26.92       33.13     10.77 o
   5   2  12      421.82      409.68     35.47 o
   6   2  12      709.88      753.76     61.41 o
  -6   3  12      109.50       75.58     17.08 o
  -5   3  12      935.90      989.74     46.45 o
  -4   3  12     2355.58     2386.63    115.20 o
  -3   3  12      633.07      658.48     26.13 o
  -2   3  12        2.78        1.93      4.96 o
  -1   3  12     2007.65     2089.67     81.15 o
   0   3  12     1574.04     1618.80     51.84 o
   1   3  12      646.74      655.48     27.29 o
   2   3  12        0.34        0.67      3.09 o
   3   3  12       22.58       16.51      6.07 o
   4   3  12      923.30      896.42     49.14 o
   5   3  12       11.79        6.56      7.47 o
   6   3  12       25.75        6.69      7.70 o
  -6   4  12      309.89      307.95     34.37 o
  -5   4  12      117.82      134.41     18.58 o
  -4   4  12        9.85       10.33      5.33 o
  -3   4  12     1368.81     1412.83     40.19 o
  -2   4  12      264.46      276.72     20.89 o
  -1   4  12        6.64        0.31      9.53 o
   0   4  12     1986.08     1989.26     60.20 o
   1   4  12     2684.08     2890.23     74.53 o
   2   4  12     2559.54     2856.11     66.77 o
   3   4  12       49.93       33.16     11.62 o
   4   4  12      864.98      874.06     49.80 o
   5   4  12     1025.16     1004.84     54.10 o
   6   4  12      530.39      485.38     39.32 o
  -6   5  12       33.15       15.88      9.19 o
  -5   5  12      830.15      865.55     43.24 o
  -4   5  12      688.84      620.14     45.37 o
  -3   5  12       86.45       67.50     12.62 o
  -2   5  12      495.14      468.60     31.47 o
  -1   5  12     2844.49     3005.58     80.62 o
   0   5  12      654.94      718.08     35.39 o
   1   5  12       62.04       62.26      9.46 o
   2   5  12      845.39      780.96     77.06 o
   3   5  12     1370.07     1378.11     59.37 o
   4   5  12     1178.12     1166.17     63.16 o
   5   5  12       19.17        8.27      7.20 o
  -5   6  12      500.07      451.43     41.47 o
  -4   6  12        4.42        0.80      6.02 o
  -3   6  12      121.73      130.25     27.05 o
  -2   6  12      411.17      426.11     31.80 o
  -1   6  12       54.59       43.80      9.34 o
   0   6  12      323.16      316.60     27.09 o
   1   6  12       91.20       75.30     14.74 o
   2   6  12       39.86       21.58      7.44 o
   3   6  12      299.41      326.55     38.31 o
   4   6  12     1358.78     1342.95    107.70 o
   5   6  12     1102.06     1122.86    153.04 o
  -5   7  12      690.48      671.99     69.36 o
  -4   7  12       88.72      105.83     20.97 o
  -3   7  12       19.25       13.64     15.61 o
  -2   7  12      592.29      535.10     36.20 o
  -1   7  12     1855.57     1944.66    129.90 o
   0   7  12      219.32      161.48     19.91 o
   1   7  12       26.59       13.80      6.95 o
   2   7  12      745.33      801.49     79.23 o
   3   7  12      542.40      552.78     49.60 o
   4   7  12       63.42       24.18     18.14 o
  -4   8  12     1242.97     1326.45     68.98 o
  -3   8  12     1080.20     1233.34     53.88 o
  -2   8  12      563.61      596.35     58.89 o
  -1   8  12       11.39        9.48      8.27 o
   0   8  12      289.31      269.88     26.89 o
   1   8  12      368.11      374.81     61.73 o
   2   8  12       71.66       68.09     26.09 o
   3   8  12        5.78      -14.64     10.50 o
  -2   9  12      737.33      744.62     64.92 o
  -1   9  12       38.28       24.66     16.01 o
   0   9  12       27.76       24.60      8.42 o
   1   9  12      885.31      946.89     93.54 o
   2   9  12      882.54      834.89     89.41 o
  -1 -11  13      318.74      415.56     47.52 o
   0 -11  13      369.31      448.43     38.81 o
   1 -11  13       22.14       36.36     11.89 o
  -3 -10  13     2014.71     2057.30     93.24 o
  -2 -10  13     1218.95     1194.78     68.61 o
  -1 -10  13        0.38       -3.06      5.65 o
   0 -10  13       61.07       55.93     11.87 o
   1 -10  13     1209.95     1137.95     65.34 o
   2 -10  13     1274.36     1279.48     70.70 o
   3 -10  13       53.04       30.54     17.18 o
  -4  -9  13      132.62       84.75     19.57 o
  -3  -9  13        3.76        8.27     10.18 o
  -2  -9  13      507.05      563.17     70.32 o
  -1  -9  13      480.48      480.78     45.34 o
   0  -9  13      324.82      293.06     36.19 o
   1  -9  13      206.33      156.17     42.95 o
   2  -9  13      273.44      267.92     41.20 o
   3  -9  13      329.51      242.13     47.73 o
   4  -9  13        2.22        9.86     14.00 o
  -5  -8  13      422.85      412.67     41.58 o
  -4  -8  13       47.81       58.76     16.73 o
  -3  -8  13      335.08      351.49     66.34 o
  -2  -8  13        3.57        7.64     11.14 o
  -1  -8  13      979.62      974.19     55.73 o
   0  -8  13     1850.34     1776.79     79.06 o
   1  -8  13     2122.52     2185.76     89.86 o
   2  -8  13      126.74       89.50     18.41 o
   3  -8  13      819.26      755.67     76.68 o
   4  -8  13     1361.56     1471.57    105.63 o
  -5  -7  13      603.49      618.22     67.45 o
  -4  -7  13      278.37      279.75     58.54 o
  -3  -7  13        0.50        5.10      5.64 o
  -2  -7  13      137.08      121.69     16.44 o
  -1  -7  13      784.14      770.30     51.26 o
   0  -7  13        3.45       10.77     10.66 o
   1  -7  13      534.90      560.62     45.08 o
   2  -7  13      984.36      930.95     54.11 o
   3  -7  13        2.95       12.73     12.09 o
   4  -7  13      187.47      262.18     48.36 o
   5  -7  13      430.02      285.72     49.64 o
  -6  -6  13        7.85        4.44      7.95 o
  -5  -6  13      136.69      117.09     30.23 o
  -4  -6  13      609.81      546.43     42.18 o
  -3  -6  13       29.65       33.83      9.63 o
  -2  -6  13        1.27       -1.27      3.90 o
  -1  -6  13      155.11      150.96     18.45 o
   0  -6  13      301.45      343.40     35.17 o
   1  -6  13      136.27      107.52     19.41 o
   2  -6  13      995.85      978.16     69.84 o
   3  -6  13     1004.12     1125.71     84.32 o
   4  -6  13      781.59      934.80     77.64 o
   5  -6  13        7.45        6.68     11.45 o
  -6  -5  13     1340.09     1419.74     64.78 o
  -5  -5  13       97.01      101.74     15.68 o
  -4  -5  13      155.40      181.91     19.96 o
  -3  -5  13     3158.04     3175.57    102.00 o
  -2  -5  13     1501.09     1612.34     54.73 o
  -1  -5  13     1099.70     1043.56     42.69 o
   0  -5  13      707.25      684.74     46.00 o
   1  -5  13      200.19      254.95     30.49 o
   2  -5  13      378.30      461.27     39.03 o
   3  -5  13        0.05        4.41     12.89 o
   4  -5  13       44.95       50.27     19.41 o
   5  -5  13      103.12       95.77     27.68 o
   6  -5  13       81.31      152.41     36.27 o
  -6  -4  13       21.42       21.52      8.64 o
  -5  -4  13     1287.16     1324.04     49.52 o
  -4  -4  13     1203.77     1199.10     45.73 o
  -3  -4  13       23.34       14.87      5.00 o
  -2  -4  13     1936.26     2125.90     63.56 o
  -1  -4  13     2691.85     2831.21     84.50 o
   0  -4  13      142.30      150.67     17.62 o
   1  -4  13        2.00        5.31      7.16 o
   2  -4  13      659.32      682.11     30.44 o
   3  -4  13      598.08      579.42     84.48 o
   4  -4  13      351.17      286.68     46.77 o
   5  -4  13      193.91      101.18     27.04 o
   6  -4  13      701.06      686.31     66.50 o
  -6  -3  13      257.12      236.32     27.54 o
  -5  -3  13      105.84       98.67     14.81 o
  -4  -3  13     1392.85     1481.57     51.11 o
  -3  -3  13     3205.21     3186.12     69.67 o
  -2  -3  13      396.20      391.27     22.87 o
  -1  -3  13       64.94       34.66     18.59 o
   0  -3  13     2966.56     3123.67     68.23 o
   1  -3  13     3259.27     3398.63     80.41 o
   2  -3  13     1630.12     1729.94     50.80 o
   3  -3  13       23.03        6.31      5.71 o
   4  -3  13      340.60      316.59     48.04 o
   5  -3  13      986.30      914.44     72.23 o
   6  -3  13      202.76      183.91     35.64 o
  -6  -2  13       22.40       30.19      7.68 o
  -5  -2  13     1141.91     1160.10     45.29 o
  -4  -2  13      460.05      452.18     50.38 o
  -3  -2  13       19.39       12.72      4.30 o
  -2  -2  13      284.10      297.72     20.26 o
  -1  -2  13      615.69      731.55     28.72 o
   0  -2  13      240.50      205.49     14.89 o
   1  -2  13      129.46      107.40     13.39 o
   2  -2  13     1598.43     1627.30     48.43 o
   3  -2  13      795.09      807.53     65.86 o
   4  -2  13        0.46       -2.86      7.64 o
   5  -2  13      820.70      791.62     65.86 o
   6  -2  13     1244.13     1366.57     89.09 o
  -6  -1  13       28.69       12.50      6.80 o
  -5  -1  13      233.11      238.79     31.46 o
  -4  -1  13      221.67      231.49     18.93 o
  -3  -1  13      638.89      636.92     41.20 o
  -2  -1  13      407.89      356.38     19.54 o
  -1  -1  13      262.13      252.64     16.86 o
   0  -1  13     1132.81     1225.36     31.00 o
   1  -1  13      442.47      406.15     24.50 o
   2  -1  13       65.53       79.32     11.42 o
   3  -1  13     1354.06     1330.61     86.86 o
   4  -1  13     3449.95     3376.49    151.45 o
   5  -1  13      763.14      850.17     67.77 o
   6  -1  13       11.65        1.27     10.18 o
  -6   0  13     1393.56     1427.30     52.83 o
  -5   0  13     1550.75     1580.95     60.53 o
  -4   0  13      194.97      175.20     16.55 o
  -3   0  13        0.91       -0.52      2.93 o
  -2   0  13     1391.84     1435.92     36.23 o
  -1   0  13      559.66      592.04     19.52 o
   0   0  13      185.08      172.66     13.59 o
   1   0  13      109.92      140.71     15.49 o
   2   0  13      244.38      229.87     18.77 o
   3   0  13       12.36        7.24      6.36 o
   4   0  13       32.14       28.64     16.23 o
   5   0  13      630.21      650.03     62.68 o
   6   0  13      334.23      329.31     46.45 o
  -6   1  13      171.66      137.22     20.79 o
  -5   1  13      297.97      319.73     32.69 o
  -4   1  13      785.13      800.23     31.93 o
  -3   1  13        3.68        4.09      4.52 o
  -2   1  13      136.77      149.40     12.83 o
  -1   1  13      709.54      652.53     22.67 o
   0   1  13     1236.05     1246.44     38.36 o
   1   1  13        2.04       -1.86      3.16 o
   2   1  13     1321.41     1304.29     43.53 o
   3   1  13      353.51      377.48     25.54 o
   4   1  13      280.17      370.68     50.27 o
   5   1  13      203.00      158.77     33.09 o
   6   1  13      387.29      388.18     49.95 o
  -6   2  13      190.38      168.89     26.22 o
  -5   2  13       77.09       83.63     14.92 o
  -4   2  13      995.78     1057.86     47.98 o
  -3   2  13     3132.27     3319.68     65.65 o
  -2   2  13     1602.45     1655.01     41.41 o
  -1   2  13      150.17      121.70     13.43 o
   0   2  13      428.72      464.01     28.58 o
   1   2  13     2847.57     2992.13     75.31 o
   2   2  13     1251.22     1263.87     38.86 o
   3   2  13      199.83      186.84     17.76 o
   4   2  13      215.90      182.04     25.42 o
   5   2  13      432.91      442.90     55.04 o
   6   2  13      128.52      124.73     30.23 o
  -6   3  13        4.79       -2.84      7.47 o
  -5   3  13       65.53       93.95     17.12 o
  -4   3  13      418.92      375.46     28.85 o
  -3   3  13      156.02      124.73     13.26 o
  -2   3  13      999.96      987.59     36.04 o
  -1   3  13      541.56      551.71     37.20 o
   0   3  13      494.27      492.55     30.10 o
   1   3  13      137.50      140.60     18.89 o
   2   3  13     1268.24     1290.29     45.31 o
   3   3  13     1757.64     1798.59     67.51 o
   4   3  13      265.89      227.64     29.25 o
   5   3  13      262.33      252.46     30.81 o
  -6   4  13        0.50       -2.06      7.41 o
  -5   4  13       38.11       19.47      8.59 o
  -4   4  13      363.94      409.80     31.12 o
  -3   4  13      750.53      762.75     40.10 o
  -2   4  13        9.31        0.46      4.32 o
  -1   4  13     1110.41     1077.73     44.21 o
   0   4  13     2031.72     2031.74     62.68 o
   1   4  13     1178.05     1239.53     46.47 o
   2   4  13        3.84       -2.75      4.65 o
   3   4  13       12.29       -4.45      9.55 o
   4   4  13     1480.75     1459.14     68.73 o
   5   4  13     1089.32     1037.36     57.10 o
  -5   5  13      582.32      558.48     67.29 o
  -4   5  13      435.56      417.10     53.45 o
  -3   5  13        0.21        0.61      5.24 o
  -2   5  13      305.80      235.02     23.90 o
  -1   5  13      254.72      261.24     25.13 o
   0   5  13      129.65       70.53     13.07 o
   1   5  13      657.27      685.10     35.83 o
   2   5  13      496.53      515.04     38.34 o
   3   5  13      113.26       73.18     25.14 o
   4   5  13      157.36      142.22     34.68 o
   5   5  13      698.44      661.81     69.36 o
  -5   6  13      404.62      356.05     39.48 o
  -4   6  13      323.23      294.06     36.43 o
  -3   6  13      597.57      633.41     61.78 o
  -2   6  13        5.82        6.57      6.03 o
  -1   6  13      316.16      298.74     35.86 o
   0   6  13     2055.33     2073.13     66.96 o
   1   6  13      208.39      182.27     21.53 o
   2   6  13      483.53      502.10     40.13 o
   3   6  13     1174.55     1149.79     66.43 o
   4   6  13      471.63      429.54     60.45 o
  -4   7  13       44.14       42.23     13.22 o
  -3   7  13      700.19      702.12     60.50 o
  -2   7  13     1723.39     1866.93     67.16 o
  -1   7  13      655.57      580.77     38.05 o
   0   7  13      373.91      377.51     39.71 o
   1   7  13      752.99      698.29     46.85 o
   2   7  13      382.31      307.99     55.04 o
   3   7  13       11.58       14.95     14.95 o
  -3   8  13        0.89        3.67      7.38 o
  -2   8  13      398.05      366.37     33.18 o
  -1   8  13      775.38      873.72     46.88 o
   0   8  13      655.37      674.92     41.94 o
   1   8  13      108.19       52.82     22.27 o
   2   8  13      523.70      526.90     71.91 o
  -1   9  13      174.51      184.11     31.45 o
   0   9  13      467.22      449.64     36.65 o
  -2 -10  14       13.04       11.03     10.23 o
  -1 -10  14      188.58      201.61     67.29 o
   0 -10  14      635.03      648.48     67.14 o
   1 -10  14      238.86      242.79     39.29 o
   2 -10  14        6.05       -9.91      8.40 o
  -3  -9  14      564.05      534.85     70.32 o
  -2  -9  14      332.68      454.04     65.86 o
  -1  -9  14       30.53       20.24      9.22 o
   0  -9  14      724.81      625.11     51.46 o
   1  -9  14     1010.65      996.91     60.60 o
   2  -9  14     2037.89     1981.65     89.77 o
   3  -9  14      226.66      196.95     45.82 o
  -4  -8  14      494.90      443.86     63.00 o
  -3  -8  14      173.95      169.27     40.09 o
  -2  -8  14      179.90      101.18     30.86 o
  -1  -8  14      214.06      165.38     26.55 o
   0  -8  14      337.11      309.39     66.50 o
   1  -8  14      142.37      181.36     38.82 o
   2  -8  14      516.58      601.61     50.05 o
   3  -8  14      220.06      216.36     45.18 o
   4  -8  14      426.99      431.13     63.64 o
  -5  -7  14       92.07       28.64     20.05 o
  -4  -7  14       43.86       19.43     18.14 o
  -3  -7  14       98.19       70.95     24.82 o
  -2  -7  14       81.59       59.79     23.39 o
  -1  -7  14        1.71        2.26      8.43 o
   0  -7  14      741.53      715.16     51.18 o
   1  -7  14      125.86      105.51     20.71 o
   2  -7  14       16.26        7.40     17.18 o
   3  -7  14     1082.61     1277.80     96.41 o
   4  -7  14     1481.11     1536.47    108.18 o
  -5  -6  14     1020.40     1007.03     79.54 o
  -4  -6  14      356.67      349.87     36.74 o
  -3  -6  14       23.73       36.32     11.14 o
  -2  -6  14     1061.19     1110.63     58.03 o
  -1  -6  14     2146.68     2271.05    132.36 o
   0  -6  14     1234.10     1265.40     63.32 o
   1  -6  14      167.51      136.33     25.93 o
   2  -6  14      993.36      997.54     56.54 o
   3  -6  14      319.89      316.59     52.50 o
   4  -6  14       58.92       76.36     26.09 o
   5  -6  14      285.69      280.00     49.95 o
  -5  -5  14       33.25       28.64     16.23 o
  -4  -5  14      817.96      787.02     48.36 o
  -3  -5  14      735.52      830.16     47.83 o
  -2  -5  14      557.71      549.74     33.89 o
  -1  -5  14       87.15       71.20     18.45 o
   0  -5  14      419.62      425.69     60.45 o
   1  -5  14      756.67      731.36     62.04 o
   2  -5  14       49.01       37.29     18.77 o
   3  -5  14      270.79      241.50     45.82 o
   4  -5  14      189.08      189.00     40.41 o
   5  -5  14      105.40       48.36     20.36 o
  -6  -4  14       53.92       50.91     20.36 o
  -5  -4  14      229.41      229.22     29.88 o
  -4  -4  14      454.52      436.10     37.67 o
  -3  -4  14     1234.46     1217.03     58.45 o
  -2  -4  14     1364.98     1482.33     53.16 o
  -1  -4  14      592.11      604.88     34.67 o
   0  -4  14      128.94      109.64     19.64 o
   1  -4  14      968.90     1027.42     45.98 o
   2  -4  14     2225.13     2396.20     65.27 o
   3  -4  14      782.87      650.99     66.82 o
   4  -4  14       14.95        0.32      9.23 o
   5  -4  14      104.25      110.09     30.86 o
  -6  -3  14      107.96      108.19     17.97 o
  -5  -3  14      188.47      172.12     20.30 o
  -4  -3  14      821.31      862.30     48.32 o
  -3  -3  14      366.02      371.44     27.60 o
  -2  -3  14      572.54      532.20     45.12 o
  -1  -3  14     2565.10     2658.96     74.31 o
   0  -3  14      321.75      301.49     24.39 o
   1  -3  14       62.64       56.18     10.22 o
   2  -3  14      112.87      111.13     13.72 o
   3  -3  14      498.85      533.58     60.45 o
   4  -3  14      449.17      340.77     51.23 o
   5  -3  14       16.86       -6.36      7.32 o
   6  -3  14      328.73      299.72     47.41 o
  -6  -2  14      435.65      454.40     33.00 o
  -5  -2  14      267.88      288.16     22.83 o
  -4  -2  14      170.92      196.50     21.44 o
  -3  -2  14      283.32      313.08     22.52 o
  -2  -2  14     1066.03     1107.46     38.09 o
  -1  -2  14      850.51      819.07     31.80 o
   0  -2  14     1806.71     1917.17     95.96 o
   1  -2  14     1644.22     1663.54     52.75 o
   2  -2  14      457.77      493.22     26.64 o
   3  -2  14       72.19       65.23     21.64 o
   4  -2  14     1571.31     1393.61     93.23 o
   5  -2  14     1553.46     1663.74    103.41 o
   6  -2  14     1704.26     1773.20    107.23 o
  -6  -1  14      152.86      176.71     26.43 o
  -5  -1  14     1421.12     1542.01     65.42 o
  -4  -1  14      991.68     1076.44     45.04 o
  -3  -1  14      632.33      636.82     31.09 o
  -2  -1  14       10.56        9.41      5.19 o
  -1  -1  14     1870.14     1995.68     52.70 o
   0  -1  14      535.82      581.03     44.26 o
   1  -1  14       12.67        7.97      4.69 o
   2  -1  14     1071.66     1099.05     42.09 o
   3  -1  14      248.42      275.22     46.14 o
   4  -1  14       89.33       84.95     26.09 o
   5  -1  14       71.66       94.50     26.09 o
   6  -1  14      666.88      601.35     63.00 o
  -6   0  14      481.33      474.77     42.46 o
  -5   0  14       53.03       38.81     10.53 o
  -4   0  14      608.40      621.55     35.17 o
  -3   0  14      297.45      328.26     26.19 o
  -2   0  14      701.71      718.79     30.17 o
  -1   0  14       64.67       50.29      8.77 o
   0   0  14      469.10      434.84     27.92 o
   1   0  14      968.83      988.85     39.19 o
   2   0  14        5.89        4.95      7.62 o
   3   0  14     1399.43     1468.07     96.09 o
   4   0  14     1175.63     1226.89     87.18 o
   5   0  14      463.13      489.99     57.91 o
   6   0  14       11.88       10.82     11.45 o
  -6   1  14     1231.40     1300.69     66.24 o
  -5   1  14      790.79      859.04     42.84 o
  -4   1  14        5.28        4.55      4.65 o
  -3   1  14     1075.02     1117.98     39.40 o
  -2   1  14     1988.29     2092.21     55.80 o
  -1   1  14     2894.53     2996.62     99.36 o
   0   1  14      810.85      820.70     80.27 o
   1   1  14       46.56       56.89     10.50 o
   2   1  14     2096.54     2117.49     60.57 o
   3   1  14     2009.30     2030.52     67.97 o
   4   1  14      102.04       94.18     27.36 o
   5   1  14        0.36       18.45     11.45 o
  -6   2  14      107.42       81.66     35.32 o
  -5   2  14      204.77      162.61     20.65 o
  -4   2  14      650.60      715.96     38.30 o
  -3   2  14      501.84      542.43     30.37 o
  -2   2  14       39.46       23.92     13.19 o
  -1   2  14      627.87      691.11     36.07 o
   0   2  14     1074.77     1129.12     44.36 o
   1   2  14     1417.90     1495.53     51.18 o
   2   2  14       24.43       18.42      6.67 o
   3   2  14      449.38      401.17     28.96 o
   4   2  14      654.67      575.26     63.00 o
   5   2  14       40.10        3.82     11.77 o
  -5   3  14       44.28       33.44      9.65 o
  -4   3  14      334.50      264.84     25.64 o
  -3   3  14     1068.04     1107.63     56.08 o
  -2   3  14      733.06      731.82     54.82 o
  -1   3  14      189.93      139.64     17.78 o
   0   3  14     1393.66     1405.70     51.17 o
   1   3  14     1625.50     1782.76     58.05 o
   2   3  14     2519.94     2567.21     70.76 o
   3   3  14      552.41      630.04     56.32 o
   4   3  14       81.67       50.27     21.95 o
   5   3  14      879.51      888.34     53.06 o
  -5   4  14      425.92      430.94     41.88 o
  -4   4  14     1137.48     1184.55     61.95 o
  -3   4  14      250.38      209.36     23.46 o
  -2   4  14        5.72        2.00      4.56 o
  -1   4  14      294.78      296.95     26.68 o
   0   4  14      573.18      602.64     35.55 o
   1   4  14       15.78       17.26      7.18 o
   2   4  14        7.39       -0.61      4.89 o
   3   4  14     1773.40     1669.15    109.13 o
   4   4  14      566.46      612.49     68.09 o
   5   4  14       41.56       77.32     26.09 o
  -5   5  14       94.88       91.57     35.32 o
  -4   5  14       24.89        4.19      8.27 o
  -3   5  14      374.00      341.44     53.03 o
  -2   5  14      134.62      145.65     18.98 o
  -1   5  14       38.23       17.58      8.27 o
   0   5  14      133.10      121.24     17.51 o
   1   5  14      224.83      245.96     24.40 o
   2   5  14      193.59      154.40     27.36 o
   3   5  14       67.57       22.27     14.95 o
   4   5  14      851.38      811.67     80.18 o
  -4   6  14      591.07      511.65     45.84 o
  -3   6  14        3.74       -3.48      8.24 o
  -2   6  14      379.21      312.65     29.42 o
  -1   6  14     1119.02     1058.45     47.95 o
   0   6  14      217.34      195.24     22.65 o
   1   6  14       10.03        1.60      5.33 o
   2   6  14        7.10        1.23      7.19 o
   3   6  14      386.75      333.13     57.59 o
  -3   7  14      508.29      530.40     47.04 o
  -2   7  14      168.07      187.13     23.55 o
  -1   7  14      263.82      210.48     32.81 o
   0   7  14      775.54      740.42     45.22 o
   1   7  14      585.61      601.74     62.68 o
   2   7  14        3.62       -9.86     10.50 o
   3   7  14      201.44      168.63     39.45 o
  -2   8  14     1334.45     1426.65     60.57 o
  -1   8  14     1565.39     1595.36     64.31 o
   0   8  14       11.24        9.03      7.07 o
   1   8  14      766.14      819.43     54.89 o
  -1 -10  15      433.38      435.27     69.36 o
   0 -10  15       59.38       15.29     11.57 o
  -2  -9  15       37.52       17.82     15.27 o
  -1  -9  15      570.48      537.96     49.46 o
   0  -9  15      731.11      670.03     54.83 o
   1  -9  15      446.99      466.52     63.32 o
   2  -9  15       66.71       72.39     19.89 o
  -3  -8  15       66.09      103.09     31.50 o
  -2  -8  15       99.59      171.82     40.41 o
  -1  -8  15       40.23       34.17     11.22 o
   0  -8  15      170.80      118.44     22.32 o
   1  -8  15     1052.19     1027.74    135.70 o
   2  -8  15      240.52      240.85     33.07 o
   3  -8  15      126.43      131.41     35.64 o
  -4  -7  15     1114.11     1143.21     91.32 o
  -3  -7  15      425.86      363.04     57.91 o
  -2  -7  15        2.46        7.32     10.82 o
  -1  -7  15      626.07      577.49     70.64 o
   0  -7  15     1586.58     1603.17     76.36 o
   1  -7  15      884.61      876.30     56.69 o
   2  -7  15      148.14       95.99     46.93 o
   3  -7  15      424.49      394.54     61.41 o
   4  -7  15      688.73      610.90     74.14 o
  -5  -6  15      354.18      375.45     57.27 o
  -4  -6  15       12.77        4.88     12.09 o
  -3  -6  15     1134.68     1047.75     84.63 o
  -2  -6  15      521.36      490.06     43.38 o
  -1  -6  15     1318.36     1325.38     66.68 o
   0  -6  15       48.82       25.49     10.77 o
   1  -6  15      406.18      504.49     44.34 o
   2  -6  15      127.32       86.92     19.09 o
   3  -6  15        3.74       19.73     12.73 o
   4  -6  15      245.23      194.09     42.64 o
  -5  -5  15      300.05      294.31     50.91 o
  -4  -5  15      182.21      166.63     25.96 o
  -3  -5  15       30.97        8.60     17.02 o
  -2  -5  15      983.45      990.53     76.36 o
  -1  -5  15     1472.18     1555.54     71.66 o
   0  -5  15     2325.59     2102.90     85.93 o
   1  -5  15        1.73       -0.84      5.93 o
   2  -5  15     1150.44     1265.66     64.65 o
   3  -5  15     2191.86     2342.41    133.32 o
   4  -5  15      578.52      633.17     70.95 o
   5  -5  15       21.20        4.45     11.14 o
  -5  -4  15        0.01      -11.14      8.91 o
  -4  -4  15       68.32       64.48     16.28 o
  -3  -4  15     1425.22     1492.77     68.04 o
  -2  -4  15      693.25      704.05    103.25 o
  -1  -4  15       35.79       40.89     11.54 o
   0  -4  15     1765.91     1790.38     80.50 o
   1  -4  15     1729.03     1845.93     59.03 o
   2  -4  15      623.76      687.95     49.15 o
   3  -4  15       42.01       24.82     14.32 o
   4  -4  15      638.04      614.72     69.04 o
   5  -4  15       80.93       87.18     26.73 o
  -5  -3  15      148.31      158.48     25.76 o
  -4  -3  15        0.30       -2.00      6.41 o
  -3  -3  15        1.37        3.62      5.41 o
  -2  -3  15      275.95      279.14     25.37 o
  -1  -3  15        6.44       -3.09      4.30 o
   0  -3  15       23.71        9.26      5.77 o
   1  -3  15     1158.32     1253.13     46.43 o
   2  -3  15     1201.17     1216.42     51.51 o
   3  -3  15     1243.77     1136.84     86.23 o
   4  -3  15       32.98       10.50     11.77 o
   5  -3  15      664.53      585.76     67.14 o
  -6  -2  15       67.49       11.48     10.42 o
  -5  -2  15      365.98      332.57     29.87 o
  -4  -2  15      670.15      675.05     54.72 o
  -3  -2  15      276.09      287.34     22.66 o
  -2  -2  15       17.79       13.84      5.44 o
  -1  -2  15      260.71      233.76     33.57 o
   0  -2  15      747.05      782.88     37.07 o
   1  -2  15      395.82      393.78     28.39 o
   2  -2  15       29.35       16.63      6.22 o
   3  -2  15      357.26      358.27     54.09 o
   4  -2  15      585.84      472.17     60.45 o
   5  -2  15      254.21      263.45     47.09 o
  -6  -1  15     1151.99     1185.50     64.77 o
  -5  -1  15     1027.82     1061.19     52.93 o
  -4  -1  15       20.95        0.20      6.33 o
  -3  -1  15     1019.21     1001.53     37.82 o
  -2  -1  15      801.24      899.15     35.10 o
  -1  -1  15       55.37       42.37      9.03 o
   0  -1  15       60.32       39.17     11.39 o
   1  -1  15      349.16      353.89     26.06 o
   2  -1  15       44.18       27.22      7.91 o
   3  -1  15       37.36       41.36     17.50 o
   4  -1  15     1028.10     1026.44     82.09 o
   5  -1  15     1397.43     1324.57     94.18 o
  -6   0  15      188.91      165.72     26.57 o
  -5   0  15     1819.12     1889.42     87.57 o
  -4   0  15     1423.51     1633.18     59.18 o
  -3   0  15      629.79      632.49     31.96 o
  -2   0  15      944.55      888.09     56.98 o
  -1   0  15     2134.06     2144.54     66.36 o
   0   0  15     2053.93     2151.18     65.32 o
   1   0  15      958.73      984.88     40.68 o
   2   0  15      275.79      282.49     22.96 o
   3   0  15      529.71      518.31     62.36 o
   4   0  15     1334.84     1430.84     98.63 o
   5   0  15      249.16      238.95     45.50 o
  -5   1  15      107.60       89.27     14.80 o
  -4   1  15      174.64      163.90     35.41 o
  -3   1  15     1985.84     2054.59     83.44 o
  -2   1  15     1653.66     1677.39    119.23 o
  -1   1  15      265.09      270.28     25.31 o
   0   1  15      443.62      432.71     30.90 o
   1   1  15     1458.33     1482.38     66.22 o
   2   1  15      617.33      610.79     61.10 o
   3   1  15      104.01       76.36     26.41 o
   4   1  15       62.07       51.54     19.73 o
   5   1  15      404.76      451.49     60.14 o
  -5   2  15      182.79      176.77     33.09 o
  -4   2  15      164.34      127.95     22.64 o
  -3   2  15      256.90      201.22     22.92 o
  -2   2  15     1333.02     1352.97     60.39 o
  -1   2  15     2135.03     2095.03     67.02 o
   0   2  15      391.02      426.37     30.37 o
   1   2  15      229.77      206.88     21.14 o
   2   2  15     2539.66     2637.55     87.97 o
   3   2  15     1395.00     1413.66     99.59 o
   4   2  15     1351.91     1406.34     99.27 o
   5   2  15       19.79       11.14     13.68 o
  -5   3  15        1.15       -6.73      6.87 o
  -4   3  15       97.66       85.78     18.61 o
  -3   3  15     1877.84     1922.44     66.47 o
  -2   3  15      176.03      166.68     21.12 o
  -1   3  15        0.96       -1.42      4.53 o
   0   3  15     1037.04     1044.76     44.83 o
   1   3  15      821.72      756.73     61.02 o
   2   3  15      465.89      474.31     36.69 o
   3   3  15        1.50        7.60      5.88 o
   4   3  15      380.11      391.68     58.54 o
  -5   4  15      783.67      767.44     77.32 o
  -4   4  15      511.60      498.90     45.31 o
  -3   4  15        3.62       12.16      7.49 o
  -2   4  15      113.66      110.41     26.17 o
  -1   4  15      342.13      366.79     30.69 o
   0   4  15        6.95        1.23      5.44 o
   1   4  15      276.53      277.33     26.10 o
   2   4  15      410.17      360.12     79.07 o
   3   4  15       12.30        5.93      7.08 o
   4   4  15       73.85       38.82     21.95 o
  -4   5  15      900.57      898.53     57.62 o
  -3   5  15     1163.08     1218.10     64.63 o
  -2   5  15      198.64      127.91     18.10 o
  -1   5  15      204.01      177.74     33.03 o
   0   5  15      919.39      976.48     46.15 o
   1   5  15      344.87      346.72     40.55 o
   2   5  15        1.47        4.50      6.12 o
   3   5  15       35.77       30.54     18.77 o
  -3   6  15      176.35      142.04     43.43 o
  -2   6  15      340.48      359.88     41.85 o
  -1   6  15     1155.77     1212.64     53.53 o
   0   6  15       33.62        6.69      6.64 o
   1   6  15        6.67        0.34      6.51 o
   2   6  15      759.59      770.23     50.26 o
   3   6  15       16.81        4.77     12.09 o
  -2   7  15      317.27      303.62     30.53 o
  -1   7  15      436.22      420.97     76.49 o
   0   7  15     1005.99      995.06     49.20 o
   1   7  15      203.92      204.61     28.58 o
  -1  -9  16      390.98      357.63     61.73 o
   0  -9  16        3.53       17.90     10.06 o
   1  -9  16      182.55      167.60     29.33 o
  -3  -8  16     1008.35      908.08     91.00 o
  -2  -8  16      294.82      251.04     50.91 o
  -1  -8  16      120.78      155.97     26.72 o
   0  -8  16      369.08      419.23     44.92 o
   1  -8  16     1337.87     1438.98     75.88 o
   2  -8  16      690.59      693.38     56.91 o
  -3  -7  16        8.07        5.09     11.77 o
  -2  -7  16      500.97      504.31     68.73 o
  -1  -7  16      649.34      574.91     49.78 o
   0  -7  16      524.74      509.02     47.78 o
   1  -7  16      257.37      238.19     47.89 o
   2  -7  16      132.19      104.49     21.38 o
   3  -7  16      167.18      142.86     38.18 o
  -4  -6  16      946.98     1120.62     91.00 o
  -3  -6  16      626.07      879.12     85.27 o
  -2  -6  16       58.84       48.28     12.86 o
  -1  -6  16      400.40      357.84     40.05 o
   0  -6  16     1656.48     1616.00     77.02 o
   1  -6  16      760.33      738.61     54.76 o
   2  -6  16      494.28      511.85     52.82 o
   3  -6  16      346.40      368.77     60.77 o
   4  -6  16     1424.45     1419.38    105.95 o
  -4  -5  16        3.15        3.82     12.09 o
  -3  -5  16      906.21      792.58     78.91 o
  -2  -5  16     2460.20     2562.84     98.31 o
  -1  -5  16     1258.14     1292.83     66.71 o
   0  -5  16      113.38       85.66     19.10 o
   1  -5  16      299.41      305.61     31.69 o
   2  -5  16      974.29      982.51     57.93 o
   3  -5  16      804.96      915.08     86.54 o
   4  -5  16      176.40      120.91     33.09 o
  -5  -4  16       26.41       22.91     14.95 o
  -4  -4  16      256.88      214.77     45.18 o
  -3  -4  16       99.32      106.27     30.86 o
  -2  -4  16       55.33       32.85     17.82 o
  -1  -4  16      506.80      442.73     41.71 o
   0  -4  16      214.02      239.51     33.77 o
   1  -4  16        7.68        4.00      5.26 o
   2  -4  16      497.24      490.95     44.59 o
   3  -4  16     1416.25     1453.11    103.73 o
   4  -4  16      661.07      744.85     78.27 o
  -5  -3  16      234.78      219.71     30.83 o
  -4  -3  16        6.44        1.17      6.50 o
  -3  -3  16      680.20      610.63    150.82 o
  -2  -3  16      711.32      730.18     39.93 o
  -1  -3  16      416.50      343.52     28.98 o
   0  -3  16     1492.98     1372.23     51.84 o
   1  -3  16     1283.59     1382.54     50.91 o
   2  -3  16     1295.93     1349.13     67.14 o
   3  -3  16       14.72       34.68     18.14 o
   4  -3  16      325.97      418.08     59.82 o
   5  -3  16      408.75      327.40     54.73 o
  -5  -2  16      673.57      771.72     70.95 o
  -4  -2  16      953.32      949.97     56.34 o
  -3  -2  16     1467.88     1641.88     74.66 o
  -2  -2  16       27.33        3.03      5.61 o
  -1  -2  16      572.78      489.11     51.99 o
   0  -2  16      193.80      184.39     23.51 o
   1  -2  16       13.53        4.95      5.32 o
   2  -2  16      136.98       92.39     18.83 o
   3  -2  16      157.08      161.95     38.18 o
   4  -2  16       19.39       26.09     14.32 o
   5  -2  16      203.37      119.32     31.18 o
  -5  -1  16      140.46      106.88     18.05 o
  -4  -1  16      613.35      575.99     81.77 o
  -3  -1  16      544.79      583.61     45.89 o
  -2  -1  16      366.40      379.93     30.95 o
  -1  -1  16       44.53       19.77      7.60 o
   0  -1  16      923.49      942.20     42.04 o
   1  -1  16      974.95     1042.12     43.27 o
   2  -1  16      584.89      589.13     34.08 o
   3  -1  16      136.31      134.59     34.04 o
   4  -1  16      231.33      223.04     45.18 o
   5  -1  16      346.89      274.59     49.64 o
  -5   0  16      644.94      672.22    103.57 o
  -4   0  16       12.56        2.39      8.75 o
  -3   0  16      243.96      242.56     31.34 o
  -2   0  16     1412.55     1397.06     54.40 o
  -1   0  16     1911.36     1915.36     64.27 o
   0   0  16      705.45      682.45     67.20 o
   1   0  16       11.84       13.27      5.64 o
   2   0  16      938.35      964.85     40.42 o
   3   0  16        7.65        7.00     11.77 o
   4   0  16       84.29       82.41     27.04 o
   5   0  16      185.18      214.13     44.86 o
  -5   1  16      248.38      194.19     30.03 o
  -4   1  16      719.86      642.94     49.75 o
  -3   1  16      280.12      266.99     33.18 o
  -2   1  16      290.20      243.32     25.33 o
  -1   1  16      693.80      744.52     39.76 o
   0   1  16     1756.95     1824.91     76.38 o
   1   1  16      581.53      574.88     40.33 o
   2   1  16        4.91        2.50      8.27 o
   3   1  16     2131.51     2265.10    134.27 o
   4   1  16      958.06     1003.85     84.63 o
  -5   2  16      275.17      269.38     35.02 o
  -4   2  16      111.16       95.64     24.82 o
  -3   2  16      583.37      550.19     45.96 o
  -2   2  16     1306.34     1272.38     52.62 o
  -1   2  16      202.18      203.45     23.15 o
   0   2  16        0.49       -1.81      7.30 o
   1   2  16     1005.27     1084.03     45.63 o
   2   2  16     1411.84     1479.27     63.90 o
   3   2  16      577.37      577.17     68.73 o
   4   2  16       17.77        4.77     12.41 o
  -4   3  16      397.03      422.61     67.14 o
  -3   3  16      829.12      665.91     50.27 o
  -2   3  16        0.17        1.41      5.54 o
  -1   3  16      110.22      102.50     31.28 o
   0   3  16       89.34       51.91     32.84 o
   1   3  16       77.71       25.86      8.66 o
   2   3  16      596.03      590.33     53.77 o
   3   3  16      468.46      368.45     58.54 o
   4   3  16      306.81      330.27     56.95 o
  -4   4  16      100.25       76.15     37.54 o
  -3   4  16      592.32      623.98     63.48 o
  -2   4  16     1118.82     1157.07     51.67 o
  -1   4  16       60.02       68.08     20.85 o
   0   4  16      364.92      359.33     31.27 o
   1   4  16      657.75      672.50     38.58 o
   2   4  16      133.00      109.80     34.52 o
   3   4  16       34.39       14.00     13.05 o
  -3   5  16       74.39       92.26     20.92 o
  -2   5  16      199.81      194.42     23.75 o
  -1   5  16      372.28      408.89     34.60 o
   0   5  16      774.25      761.97     42.80 o
   1   5  16      107.52      124.12     21.87 o
   2   5  16        3.17       -0.49      7.00 o
   3   5  16       38.36       22.91     20.36 o
  -2   6  16       63.05       51.29     11.79 o
  -1   6  16      417.13      475.74     37.93 o
   0   6  16      400.89      434.41     35.48 o
   1   6  16     1101.06     1075.94     94.34 o
   2   6  16       17.31        5.09      9.23 o
  -1  -8  17       55.12       36.34     13.41 o
   0  -8  17     1071.64     1048.83     67.03 o
   1  -8  17        2.47       22.33     10.57 o
  -3  -7  17      681.50      655.76     80.18 o
  -2  -7  17      955.15      950.39     92.91 o
  -1  -7  17       73.79       54.16     16.86 o
   0  -7  17      234.35      220.66     33.75 o
   1  -7  17      946.39     1010.72     64.20 o
   2  -7  17      702.08      666.90     78.91 o
  -3  -6  17        2.76       11.45     15.59 o
  -2  -6  17      840.95      968.21     91.63 o
  -1  -6  17     1256.09     1147.07     65.10 o
   0  -6  17     2538.55     2653.60    105.52 o
   1  -6  17      410.32      487.47     47.25 o
   2  -6  17       60.42       42.64     21.32 o
   3  -6  17      652.03      499.86     70.64 o
  -4  -5  17      200.90       80.82     27.68 o
  -3  -5  17      146.81      162.27     40.41 o
  -2  -5  17       28.59       12.22     10.39 o
  -1  -5  17       30.33       30.68     11.65 o
   0  -5  17      319.03      317.51     29.08 o
   1  -5  17      308.45      309.57     27.20 o
   2  -5  17      187.07      214.77     44.86 o
   3  -5  17      205.94      184.22     41.68 o
  -4  -4  17       45.28       60.45     22.91 o
  -3  -4  17      102.36       45.50     22.59 o
  -2  -4  17      812.25      710.42     53.21 o
  -1  -4  17      792.67      867.31     44.73 o
   0  -4  17       41.73       16.19     16.51 o
   1  -4  17      495.12      433.99     31.25 o
   2  -4  17     1119.19     1077.66     90.04 o
   3  -4  17     1839.20     2103.78    132.36 o
   4  -4  17      246.70      274.27     53.45 o
  -4  -3  17     1052.41     1045.00     80.18 o
  -3  -3  17      936.81     1045.83     60.04 o
  -2  -3  17     1247.55     1256.91     52.90 o
  -1  -3  17       10.76        0.40      5.58 o
   0  -3  17      148.63      134.51     18.41 o
   1  -3  17        5.21        6.98      5.40 o
   2  -3  17       16.69       12.09     12.09 o
   3  -3  17       65.95       57.59     19.73 o
   4  -3  17      226.24      192.18     43.91 o
  -4  -2  17       11.75       10.96     12.41 o
  -3  -2  17      146.02      176.43     30.23 o
  -2  -2  17      533.87      527.14     36.79 o
  -1  -2  17      416.42      364.21     30.51 o
   0  -2  17        5.82        1.01      4.99 o
   1  -2  17      713.52      701.00     37.48 o
   2  -2  17     1116.50     1066.53     88.77 o
   3  -2  17       48.82       11.45     14.00 o
   4  -2  17       49.99       26.09     17.50 o
  -4  -1  17     2199.40     2200.03    143.02 o
  -3  -1  17      192.30      215.71     29.93 o
  -2  -1  17      199.06      187.62     22.71 o
  -1  -1  17     1799.97     1844.89     64.68 o
   0  -1  17     1871.27     1896.43     64.51 o
   1  -1  17     1562.67     1551.97     56.06 o
   2  -1  17      116.74      189.31     43.59 o
   3  -1  17      313.49      321.04     56.32 o
   4  -1  17      112.15       71.27     27.04 o
  -4   0  17       18.10       22.48     10.23 o
  -3   0  17      679.58      655.62     50.45 o
  -2   0  17      132.81      142.52     25.13 o
  -1   0  17       32.20       43.28      9.12 o
   0   0  17       70.85      102.66     15.49 o
   1   0  17      543.17      592.39     34.86 o
   2   0  17     1051.18     1049.66     88.77 o
   3   0  17      125.99      106.59     30.86 o
   4   0  17      570.76      567.63     71.59 o
  -4   1  17       17.51       14.28     10.34 o
  -3   1  17       49.36       46.82     21.00 o
  -2   1  17      352.02      317.87     29.83 o
  -1   1  17      967.68      972.05     45.37 o
   0   1  17      275.32      307.14     27.62 o
   1   1  17       73.32       55.51     10.46 o
   2   1  17      527.20      559.62     38.71 o
   3   1  17      899.93      859.71     85.59 o
   4   1  17      575.01      565.08     71.91 o
  -4   2  17       52.88       14.55     26.89 o
  -3   2  17      264.48      207.02     30.41 o
  -2   2  17       86.49       72.36     19.45 o
  -1   2  17        3.24        5.19      8.12 o
   0   2  17      271.37      280.03     27.35 o
   1   2  17       14.08       14.53      5.97 o
   2   2  17       88.19       69.60     23.07 o
   3   2  17      415.91      383.40     62.04 o
  -3   3  17       26.95       29.38     11.06 o
  -2   3  17      288.31      290.86     34.94 o
  -1   3  17      427.12      391.22     37.54 o
   0   3  17        6.52       -4.84      5.53 o
   1   3  17      598.45      583.39     37.71 o
   2   3  17      702.41      804.88     48.79 o
   3   3  17      368.04      378.63     62.68 o
  -3   4  17     1253.56     1217.19     83.68 o
  -2   4  17      163.07      190.56     24.40 o
  -1   4  17        4.65       -4.51      5.91 o
   0   4  17      637.16      686.00     42.48 o
   1   4  17       69.36       79.00     17.81 o
   2   4  17       30.92       13.29     14.32 o
  -2   5  17      693.56      671.13     44.49 o
  -1   5  17      176.24      181.05     36.90 o
   0   5  17      318.04      340.86     43.82 o
   1   5  17     1131.36     1302.84     67.27 o
  -1  -7  18      174.97      193.26     32.05 o
   0  -7  18      401.03      386.38     44.99 o
   1  -7  18     1651.53     1692.50     85.94 o
  -2  -6  18      227.05      105.95     31.50 o
  -1  -6  18      105.90       86.93     19.21 o
   0  -6  18       57.89       34.92     13.80 o
   1  -6  18      252.68      247.62     63.95 o
   2  -6  18      283.10      243.40     51.54 o
  -3  -5  18      118.45       84.32     28.95 o
  -2  -5  18      469.22      417.13     65.86 o
  -1  -5  18      714.92      768.36     43.92 o
   0  -5  18      953.86     1016.10     48.41 o
   1  -5  18      146.43      151.21     43.91 o
   2  -5  18      444.02      392.31     64.91 o
  -3  -4  18      203.52      232.25     49.00 o
  -2  -4  18      750.54      793.32     65.07 o
  -1  -4  18      206.77      227.87     25.64 o
   0  -4  18       27.12       15.88      7.08 o
   1  -4  18      269.78      247.85     33.94 o
   2  -4  18       24.05       -0.95     12.41 o
   3  -4  18       40.89       36.27     22.27 o
  -3  -3  18        2.50        4.66      9.01 o
  -2  -3  18       95.89      105.76     18.03 o
  -1  -3  18      203.25      254.84     47.02 o
   0  -3  18       46.21       23.40      8.66 o
   1  -3  18       24.53       11.16      6.25 o
   2  -3  18      757.31      711.12     79.86 o
   3  -3  18      677.96      825.35     87.18 o
  -4  -2  18     1038.75     1005.30     63.77 o
  -3  -2  18     2704.60     2819.00    107.74 o
  -2  -2  18     1051.00     1091.62     49.98 o
  -1  -2  18        8.40        3.53      9.52 o
   0  -2  18      574.36      488.93     34.94 o
   1  -2  18      971.53      990.81     49.05 o
   2  -2  18      592.23      593.40     74.77 o
   3  -2  18      189.40      153.36     41.04 o
  -4  -1  18      207.93      233.12     61.41 o
  -3  -1  18        1.01        7.72      8.12 o
  -2  -1  18     1329.28     1335.79     56.22 o
  -1  -1  18      256.01      314.58     29.86 o
   0  -1  18        7.93       20.50      7.02 o
   1  -1  18       74.40       55.97     11.60 o
   2  -1  18      349.97      291.13     54.73 o
   3  -1  18      199.03      158.13     41.36 o
  -3   0  18      254.94      201.57     36.27 o
  -2   0  18       72.44       37.74     10.65 o
  -1   0  18      945.06      993.27     48.11 o
   0   0  18     2066.25     2111.67     71.12 o
   1   0  18     1472.12     1533.06     57.55 o
   2   0  18        0.91        6.68     11.45 o
   3   0  18      247.73      253.27     52.50 o
  -3   1  18        6.95       -2.09      6.87 o
  -2   1  18      625.96      547.61     39.51 o
  -1   1  18      173.63      138.45     19.20 o
   0   1  18       25.17       16.86      7.34 o
   1   1  18      186.59      199.35     23.30 o
   2   1  18      697.73      705.08     83.36 o
   3   1  18        2.83        2.55     15.59 o
  -3   2  18      177.68      139.44     43.91 o
  -2   2  18       18.81        5.50      6.73 o
  -1   2  18        3.73        4.04      7.93 o
   0   2  18      245.62      267.13     27.30 o
   1   2  18        8.03       43.59     19.73 o
   2   2  18      327.74      353.49     61.73 o
  -2   3  18      858.75      912.90     50.80 o
  -1   3  18      263.16      246.82     27.70 o
   0   3  18       34.93       21.02      8.18 o
   1   3  18      358.44      357.98     91.95 o
   2   3  18       42.81       39.97     24.98 o
  -1   4  18      650.72      661.70     47.42 o
   0   4  18      208.99      190.20     23.38 o
   1   4  18       71.92       58.34     15.47 o
  -1  -5  19      304.05      280.02     29.63 o
   0  -5  19       82.59       59.51     17.40 o
   1  -5  19      172.58      193.87     32.31 o
  -2  -4  19      110.34       71.44     18.64 o
  -1  -4  19      124.23      142.05     22.23 o
   0  -4  19      538.33      601.99     40.18 o
   1  -4  19        9.29       -4.17      7.33 o
  -2  -3  19     1473.54     1637.14     79.30 o
  -1  -3  19     2277.02     2495.54     81.77 o
   0  -3  19       74.60       47.87     11.98 o
   1  -3  19      453.84      514.39     53.14 o
   2  -3  19      648.92      621.40     78.91 o
  -2  -2  19        5.05        4.44      7.18 o
  -1  -2  19      142.05      147.27     25.28 o
   0  -2  19      920.12      869.91     45.73 o
   1  -2  19       74.71       84.26     19.70 o
   2  -2  19       46.13       50.27     24.18 o
  -2  -1  19      162.71      187.05     24.03 o
  -1  -1  19        1.22        1.14      6.72 o
   0  -1  19      810.28      801.50     44.16 o
   1  -1  19     1389.85     1501.07     58.35 o
   2  -1  19     2513.39     2770.04    162.27 o
  -2   0  19      393.07      524.98     40.20 o
  -1   0  19      275.47      366.13     33.63 o
   0   0  19      220.45      197.10     23.66 o
   1   0  19        0.02       12.16      6.66 o
   2   0  19        0.88       -3.50     14.32 o
  -2   1  19       18.44       11.44      7.86 o
  -1   1  19      322.60      355.42     38.77 o
   0   1  19      251.96      259.61     27.44 o
   1   1  19       81.54       71.60     16.07 o
  -1   2  19      849.85      853.40     49.05 o
   0   2  19      368.88      442.21     35.84 o
   1   2  19       23.41       18.90      9.78 o
 
